# Supplementary material for: [2,2′-Bis(pyridin-2-ylmeth­oxy)biphenyl-κ4 N,O,O′,N′]bis­(nitrato-κ2 O,O′)cadmium
Source: Acta Crystallogr Sect E Struct Rep Online. 2011 Oct 5;67(Pt 11):m1487. doi: 10.1107/S1600536811039687 (PMC3246921; doi:10.1107/S1600536811039687)
Supplement: Supplementary file 1 [file e-67-m1487-sup1.cif]

##############################################################################
#                                                                            #
# This CIF contains the data in a paper accepted for publication in          #
# Acta Crystallographica Section E. It conforms to the requirements of       #
# Notes for Authors for Acta Crystallographica Section E, and has been       #
# peer reviewed under the auspices of the IUCr Commission on Journals.       #
#                                                                            #
# Full details of the Crystallographic Information File format               #
# are given in the paper "The Crystallographic Information File (CIF):       #
# a New Standard Archive File for Crystallography" by S. R. Hall, F. H.      #
# Allen and I. D. Brown [Acta Cryst. (1991), A47, 655-685].                  #
#                                                                            #
# The current version of the core CIF dictionary is obtainable from          #
# ftp://ftp.iucr.org/pub/cif_core.dic.                                       #
#                                                                            #
# Software is freely available for graphical display of the structure(s)     #
# in this CIF. For information consult the CIF software page                 #
# http://www.iucr.org/resources/cif/software.                                #
#                                                                            #
# This file may be used for bona fide research purposes within the           #
# scientific community so long as proper attribution is given to the journal # 
# article from which it was obtained.                                        #
#                                                                            #
##############################################################################
data_060610a
_audit_creation_method     SHELXL-97
_journal_date_recd_electronic     2011-08-28
_journal_date_accepted     2011-09-27
_journal_name_full     'Acta Crystallographica, Section E'
_journal_year     2011
_journal_volume     67
_journal_issue     11
_journal_page_first     m1487
_journal_page_last     m1487
_journal_paper_category     QM
_journal_coeditor_code     JH2323
_publ_contact_author_name     ' Rui-Feng Zhang'
_publ_contact_author_address
;School of Chemistry & Material Science
 Shanxi Normal University
 Linfen 041004
 People's Republic of China'
;
_publ_contact_author_email     sxsdzrf@yahoo.com.cn
_publ_contact_author_fax     '+86 357 2051192'
_publ_contact_author_phone     '+86 357 2051192'
_publ_section_title
;\
[2,2'-Bis(pyridin-2-ylmethoxy)biphenyl-\k^4^<i>N</i>,<i>O</i>,<i>O</i>',\
<i>N</i>']bis(nitrato-\k^2^<i>O</i>,<i>O</i>')cadmium
;
loop_
    _publ_author_name
    _publ_author_footnote
    _publ_author_address
    'Cai-Juan Zhao' .
; School of Chemistry & Material Science
  Shanxi Normal University
  Linfen 041004
  People's Republic of China
;
    'Rui-Feng Zhang' .
; School of Chemistry & Material Science
  Shanxi Normal University
  Linfen 041004
  People's Republic of China
;
_chemical_name_systematic     ?
data_I
_chemical_name_common     ?
_chemical_formula_moiety     ?
_chemical_formula_sum     'C24 H20 Cd N4 O8'
_chemical_formula_iupac     '[Cd (N O3)2 (C24 H20 N2 O2)]'
_chemical_formula_weight     604.84
_chemical_melting_point     ?
_symmetry_cell_setting     triclinic
_symmetry_space_group_name_H-M     'P -1'
loop_
    _symmetry_equiv_pos_as_xyz
    'x, y, z'
    '-x, -y, -z'
_cell_length_a     9.2216(14)
_cell_length_b     10.1064(16)
_cell_length_c     14.335(2)
_cell_angle_alpha     73.723(2)
_cell_angle_beta     73.501(2)
_cell_angle_gamma     75.199(2)
_cell_volume     1207.0(3)
_cell_formula_units_Z     2
_cell_measurement_reflns_used     4044
_cell_measurement_theta_min     2.35
_cell_measurement_theta_max     26.32
_cell_measurement_temperature     293(2)
_exptl_crystal_description     block
_exptl_crystal_colour     colourless
_exptl_crystal_size_max     0.30
_exptl_crystal_size_mid     0.24
_exptl_crystal_size_min     0.20
_exptl_crystal_density_diffrn     1.664
_exptl_crystal_density_meas     ?
_exptl_crystal_density_method     'not measured'
_exptl_crystal_F_000     608
_exptl_absorpt_coefficient_mu     0.962
_exptl_absorpt_correction_type     multi-scan
_exptl_absorpt_process_details     '(SADABS; Sheldrick, 1996)'
_exptl_absorpt_correction_T_min     0.792919
_exptl_absorpt_correction_T_max     1.000000
_exptl_special_details
;
;
_diffrn_ambient_temperature     293(2)
_diffrn_radiation_type     MoK\a
_diffrn_radiation_wavelength     0.71073
_diffrn_radiation_source     'fine-focus sealed tube'
_diffrn_radiation_monochromator     graphite
_diffrn_measurement_device_type     'Bruker SMART CCD area-detector'
_diffrn_measurement_method     '\f and \w'
_diffrn_detector_area_resol_mean     ?
_diffrn_reflns_number     6126
_diffrn_reflns_av_R_equivalents     0.0165
_diffrn_reflns_av_sigmaI/netI     0.0320
_diffrn_reflns_theta_min     2.14
_diffrn_reflns_theta_max     25.01
_diffrn_reflns_theta_full     25.01
_diffrn_measured_fraction_theta_max     0.992
_diffrn_measured_fraction_theta_full     0.992
_diffrn_reflns_limit_h_min     -10
_diffrn_reflns_limit_h_max     10
_diffrn_reflns_limit_k_min     -10
_diffrn_reflns_limit_k_max     12
_diffrn_reflns_limit_l_min     -17
_diffrn_reflns_limit_l_max     13
_diffrn_standards_number     .
_diffrn_standards_interval_count     .
_diffrn_standards_interval_time     .
_diffrn_standards_decay_%     .
_refine_special_details
;
Refinement of <i>F</i>^2^ against ALL reflections. The weighted <i>R</i>-factor
<i>wR</i> and goodness of fit <i>S</i> are based on <i>F</i>^2^, conventional
<i>R</i>-factors <i>R</i> are based on <i>F</i>, with <i>F</i> set to zero for
negative <i>F</i>^2^. The threshold expression of <i>F</i>^2^ >
\s(<i>F</i>^2^) is used only for calculating <i>R</i>-factors(gt) <i>etc</i>.
and is not relevant to the choice of reflections for refinement.
<i>R</i>-factors based on <i>F</i>^2^ are statistically about twice as large
as those based on <i>F</i>, and <i>R</i>- factors based on ALL data will be
even larger.
;
_reflns_number_total     4197
_reflns_number_gt     3714
_reflns_threshold_expression     I>2sigma(I)
_refine_ls_structure_factor_coef     Fsqd
_refine_ls_matrix_type     full
_refine_ls_R_factor_all     0.0312
_refine_ls_R_factor_gt     0.0253
_refine_ls_wR_factor_gt     0.0616
_refine_ls_wR_factor_ref     0.0648
_refine_ls_goodness_of_fit_ref     1.047
_refine_ls_restrained_S_all     1.047
_refine_ls_number_reflns     4197
_refine_ls_number_parameters     334
_refine_ls_number_restraints     0
_refine_ls_hydrogen_treatment     constr
_refine_ls_weighting_scheme     calc
_refine_ls_weighting_details
         'calc w=1/[\s^2^(Fo^2^)+(0.0345P)^2^+0.1926P] where P=(Fo^2^+2Fc^2^)/3'
_atom_sites_solution_hydrogens     geom
_atom_sites_solution_primary     direct
_atom_sites_solution_secondary     difmap
_refine_ls_shift/su_max     0.001
_refine_ls_shift/su_mean     0.000
_refine_diff_density_max     0.345
_refine_diff_density_min     -0.448
_refine_ls_extinction_method     none
_refine_ls_extinction_coef     ?
loop_
    _atom_type_symbol
    _atom_type_description
    _atom_type_scat_dispersion_real
    _atom_type_scat_dispersion_imag
    _atom_type_scat_source
    'C' 'C' 0.0033 0.0016
; International Tables Vol C Tables 4.2.6.8 and 6.1.1.4
;
    H H 0.0000 0.0000
; International Tables Vol C Tables 4.2.6.8 and 6.1.1.4
;
    N N 0.0061 0.0033
; International Tables Vol C Tables 4.2.6.8 and 6.1.1.4
;
    O O 0.0106 0.0060
; International Tables Vol C Tables 4.2.6.8 and 6.1.1.4
;
    Cd Cd -0.8075 1.2024
; International Tables Vol C Tables 4.2.6.8 and 6.1.1.4
;
_computing_data_collection     'SMART-NT (Bruker, 1998)'
_computing_cell_refinement     'SAINT-NT (Bruker, 1998)'
_computing_data_reduction     'SAINT-NT (Bruker, 1998)'
_computing_structure_solution     'SHELXS97 (Sheldrick, 2008)'
_computing_structure_refinement     'SHELXL97 (Sheldrick, 2008)'
_computing_molecular_graphics     'SHELXTL (Sheldrick, 2008)'
_computing_publication_material     'SHELXTL (Sheldrick, 2008)'
loop_
    _atom_site_type_symbol
    _atom_site_label
    _atom_site_fract_x
    _atom_site_fract_y
    _atom_site_fract_z
    _atom_site_U_iso_or_equiv
    _atom_site_adp_type
    _atom_site_calc_flag
    _atom_site_refinement_flags
    _atom_site_occupancy
    _atom_site_symmetry_multiplicity
    _atom_site_disorder_assembly
    _atom_site_disorder_group
    Cd Cd1 0.81711(2) 0.308586(19) 0.326615(13) 0.03353(8) Uani d . 1 1 . .
    O O1 0.74199(19) 0.35604(18) 0.16450(12) 0.0339(4) Uani d . 1 1 . .
    O O2 0.5313(2) 0.4063(2) 0.34234(12) 0.0410(4) Uani d . 1 1 . .
    O O3 1.0172(3) 0.2506(3) 0.41079(19) 0.0707(7) Uani d . 1 1 . .
    O O4 0.8298(3) 0.3957(2) 0.47524(16) 0.0622(6) Uani d . 1 1 . .
    O O5 1.0254(4) 0.3066(4) 0.5432(2) 0.1063(11) Uani d . 1 1 . .
    O O6 0.8992(2) 0.0848(2) 0.27615(15) 0.0565(5) Uani d . 1 1 . .
    O O7 1.0435(2) 0.2359(2) 0.19232(17) 0.0553(5) Uani d . 1 1 . .
    O O8 1.0681(3) 0.0488(2) 0.14034(17) 0.0594(6) Uani d . 1 1 . .
    N N1 0.8489(2) 0.5283(2) 0.23165(15) 0.0350(5) Uani d . 1 1 . .
    N N2 0.6624(2) 0.1800(2) 0.45773(15) 0.0380(5) Uani d . 1 1 . .
    N N3 0.9588(4) 0.3176(3) 0.4785(2) 0.0583(7) Uani d . 1 1 . .
    N N4 1.0062(3) 0.1209(2) 0.20242(18) 0.0426(6) Uani d . 1 1 . .
    C C1 0.8922(3) 0.6165(3) 0.2697(2) 0.0460(7) Uani d . 1 1 . .
    H H1 0.9034 0.5875 0.3353 0.055 Uiso calc R 1 1 . .
    C C2 0.9203(4) 0.7463(3) 0.2163(2) 0.0530(8) Uani d . 1 1 . .
    H H2 0.9484 0.8047 0.2453 0.064 Uiso calc R 1 1 . .
    C C3 0.9061(4) 0.7883(3) 0.1194(2) 0.0532(8) Uani d . 1 1 . .
    H H3 0.9267 0.8752 0.0810 0.064 Uiso calc R 1 1 . .
    C C4 0.8610(3) 0.7004(3) 0.0791(2) 0.0441(7) Uani d . 1 1 . .
    H H4 0.8495 0.7280 0.0136 0.053 Uiso calc R 1 1 . .
    C C5 0.8331(3) 0.5713(2) 0.13708(17) 0.0303(5) Uani d . 1 1 . .
    C C6 0.7855(3) 0.4773(3) 0.09140(18) 0.0374(6) Uani d . 1 1 . .
    H H6A 0.6994 0.5291 0.0617 0.045 Uiso calc R 1 1 . .
    H H6B 0.8703 0.4477 0.0388 0.045 Uiso calc R 1 1 . .
    C C7 0.6315(3) 0.2988(3) 0.14698(17) 0.0295(5) Uani d . 1 1 . .
    C C8 0.6794(3) 0.1738(3) 0.11518(19) 0.0371(6) Uani d . 1 1 . .
    H H8 0.7830 0.1312 0.1035 0.044 Uiso calc R 1 1 . .
    C C9 0.5704(3) 0.1131(3) 0.1011(2) 0.0438(7) Uani d . 1 1 . .
    H H9 0.6005 0.0292 0.0798 0.053 Uiso calc R 1 1 . .
    C C10 0.4169(3) 0.1775(3) 0.1188(2) 0.0458(7) Uani d . 1 1 . .
    H H10 0.3439 0.1362 0.1101 0.055 Uiso calc R 1 1 . .
    C C11 0.3717(3) 0.3021(3) 0.1490(2) 0.0417(6) Uani d . 1 1 . .
    H H11 0.2682 0.3451 0.1593 0.050 Uiso calc R 1 1 . .
    C C12 0.4783(3) 0.3659(3) 0.16473(18) 0.0327(5) Uani d . 1 1 . .
    C C13 0.4303(3) 0.5031(3) 0.19484(18) 0.0342(6) Uani d . 1 1 . .
    C C14 0.3582(3) 0.6212(3) 0.1351(2) 0.0462(7) Uani d . 1 1 . .
    H H14 0.3376 0.6124 0.0775 0.055 Uiso calc R 1 1 . .
    C C15 0.3169(4) 0.7502(3) 0.1589(2) 0.0572(8) Uani d . 1 1 . .
    H H15 0.2674 0.8269 0.1184 0.069 Uiso calc R 1 1 . .
    C C16 0.3488(4) 0.7660(3) 0.2427(2) 0.0600(9) Uani d . 1 1 . .
    H H16 0.3225 0.8537 0.2582 0.072 Uiso calc R 1 1 . .
    C C17 0.4200(4) 0.6515(3) 0.3039(2) 0.0520(8) Uani d . 1 1 . .
    H H17 0.4408 0.6616 0.3610 0.062 Uiso calc R 1 1 . .
    C C18 0.4598(3) 0.5223(3) 0.27970(18) 0.0364(6) Uani d . 1 1 . .
    C C19 0.4273(3) 0.3428(3) 0.4250(2) 0.0556(8) Uani d . 1 1 . .
    H H19A 0.3531 0.3146 0.4019 0.067 Uiso calc R 1 1 . .
    H H19B 0.3715 0.4102 0.4656 0.067 Uiso calc R 1 1 . .
    C C20 0.5102(3) 0.2170(3) 0.48684(19) 0.0396(6) Uani d . 1 1 . .
    C C21 0.4245(4) 0.1425(3) 0.5720(2) 0.0484(7) Uani d . 1 1 . .
    H H21 0.3181 0.1703 0.5904 0.058 Uiso calc R 1 1 . .
    C C22 0.5004(4) 0.0263(3) 0.6289(2) 0.0558(8) Uani d . 1 1 . .
    H H22 0.4457 -0.0255 0.6864 0.067 Uiso calc R 1 1 . .
    C C23 0.6574(4) -0.0124(3) 0.5998(2) 0.0559(8) Uani d . 1 1 . .
    H H23 0.7106 -0.0901 0.6375 0.067 Uiso calc R 1 1 . .
    C C24 0.7342(4) 0.0652(3) 0.5147(2) 0.0483(7) Uani d . 1 1 . .
    H H24 0.8405 0.0381 0.4950 0.058 Uiso calc R 1 1 . .
loop_
    _atom_site_aniso_label
    _atom_site_aniso_U_11
    _atom_site_aniso_U_22
    _atom_site_aniso_U_33
    _atom_site_aniso_U_12
    _atom_site_aniso_U_13
    _atom_site_aniso_U_23
    Cd1 0.03440(12) 0.03312(12) 0.03341(12) -0.00985(8) -0.00953(8) -0.00311(8)
    O1 0.0330(9) 0.0346(10) 0.0375(10) -0.0129(8) -0.0124(7) -0.0031(8)
    O2 0.0371(10) 0.0485(11) 0.0298(9) -0.0054(8) -0.0068(8) -0.0004(8)
    O3 0.0536(14) 0.0862(19) 0.0803(17) 0.0044(13) -0.0283(12) -0.0340(15)
    O4 0.0686(16) 0.0581(14) 0.0603(14) -0.0142(12) -0.0097(12) -0.0170(11)
    O5 0.140(3) 0.130(3) 0.084(2) -0.043(2) -0.077(2) -0.0106(18)
    O6 0.0565(13) 0.0527(13) 0.0484(12) -0.0115(10) -0.0015(10) -0.0021(10)
    O7 0.0378(11) 0.0477(13) 0.0888(16) -0.0089(9) -0.0126(10) -0.0299(11)
    O8 0.0602(14) 0.0467(13) 0.0676(14) -0.0026(10) -0.0014(11) -0.0276(11)
    N1 0.0371(12) 0.0332(12) 0.0362(12) -0.0126(9) -0.0071(9) -0.0059(9)
    N2 0.0389(13) 0.0362(12) 0.0375(12) -0.0099(10) -0.0086(10) -0.0036(10)
    N3 0.070(2) 0.0621(18) 0.0519(16) -0.0240(15) -0.0273(14) -0.0038(14)
    N4 0.0340(13) 0.0391(14) 0.0552(15) -0.0001(10) -0.0154(11) -0.0122(12)
    C1 0.0556(18) 0.0448(17) 0.0446(16) -0.0167(14) -0.0133(13) -0.0126(13)
    C2 0.063(2) 0.0402(17) 0.064(2) -0.0217(15) -0.0096(16) -0.0191(15)
    C3 0.067(2) 0.0307(16) 0.060(2) -0.0194(14) -0.0097(16) -0.0023(14)
    C4 0.0483(17) 0.0377(16) 0.0425(16) -0.0106(13) -0.0087(13) -0.0026(12)
    C5 0.0261(12) 0.0291(13) 0.0325(13) -0.0054(10) -0.0027(10) -0.0058(10)
    C6 0.0378(15) 0.0442(16) 0.0306(13) -0.0171(12) -0.0050(11) -0.0038(11)
    C7 0.0332(13) 0.0299(13) 0.0278(13) -0.0101(10) -0.0100(10) -0.0036(10)
    C8 0.0358(14) 0.0370(15) 0.0383(15) -0.0048(12) -0.0111(11) -0.0077(12)
    C9 0.0568(19) 0.0344(15) 0.0475(17) -0.0107(13) -0.0202(14) -0.0103(12)
    C10 0.0505(18) 0.0474(17) 0.0498(17) -0.0223(14) -0.0206(14) -0.0064(14)
    C11 0.0369(15) 0.0463(17) 0.0456(16) -0.0109(12) -0.0163(12) -0.0064(13)
    C12 0.0342(14) 0.0339(14) 0.0310(13) -0.0074(11) -0.0117(10) -0.0039(10)
    C13 0.0300(13) 0.0358(14) 0.0357(14) -0.0041(11) -0.0077(11) -0.0083(11)
    C14 0.0464(17) 0.0492(18) 0.0416(16) 0.0049(14) -0.0190(13) -0.0116(13)
    C15 0.067(2) 0.0442(18) 0.0501(19) 0.0137(15) -0.0201(16) -0.0095(14)
    C16 0.080(2) 0.0361(17) 0.058(2) 0.0022(16) -0.0112(17) -0.0180(15)
    C17 0.068(2) 0.0483(18) 0.0407(16) -0.0039(15) -0.0151(14) -0.0162(14)
    C18 0.0333(14) 0.0407(15) 0.0323(14) -0.0045(11) -0.0071(11) -0.0063(11)
    C19 0.0441(17) 0.0459(18) 0.0545(19) -0.0027(14) 0.0040(14) 0.0030(14)
    C20 0.0494(17) 0.0372(15) 0.0316(14) -0.0114(13) -0.0048(12) -0.0085(11)
    C21 0.0533(18) 0.0525(18) 0.0381(16) -0.0193(15) 0.0021(13) -0.0126(14)
    C22 0.083(2) 0.0518(19) 0.0320(16) -0.0274(17) -0.0073(15) -0.0001(13)
    C23 0.080(2) 0.0466(18) 0.0416(17) -0.0201(17) -0.0256(16) 0.0081(14)
    C24 0.0497(17) 0.0452(17) 0.0478(17) -0.0114(14) -0.0185(14) 0.0025(14)
_geom_special_details
;
All e.s.d.'s (except the e.s.d. in the dihedral angle between two l.s. planes)
are estimated using the full covariance matrix. The cell e.s.d.'s are taken
into account individually in the estimation of e.s.d.'s in distances, angles
and torsion angles; correlations between e.s.d.'s in cell parameters are only
used when they are defined by crystal symmetry. An approximate (isotropic)
treatment of cell e.s.d.'s is used for estimating e.s.d.'s involving l.s.
planes.
;
loop_
    _geom_bond_atom_site_label_1
    _geom_bond_atom_site_label_2
    _geom_bond_site_symmetry_2
    _geom_bond_distance
    _geom_bond_publ_flag
    Cd1 N1 . 2.298(2) ?
    Cd1 N2 . 2.305(2) ?
    Cd1 O3 . 2.349(2) ?
    Cd1 O6 . 2.438(2) ?
    Cd1 O1 . 2.4960(16) ?
    Cd1 O7 . 2.516(2) ?
    Cd1 O2 . 2.5355(18) ?
    Cd1 O4 . 2.564(2) ?
    O1 C7 . 1.402(3) ?
    O1 C6 . 1.433(3) ?
    O2 C18 . 1.403(3) ?
    O2 C19 . 1.406(3) ?
    O3 N3 . 1.256(3) ?
    O4 N3 . 1.254(3) ?
    O5 N3 . 1.216(3) ?
    O6 N4 . 1.265(3) ?
    O7 N4 . 1.253(3) ?
    O8 N4 . 1.229(3) ?
    N1 C5 . 1.341(3) ?
    N1 C1 . 1.353(3) ?
    N2 C20 . 1.331(3) ?
    N2 C24 . 1.354(3) ?
    C1 C2 . 1.369(4) ?
    C1 H1 . 0.9300 ?
    C2 C3 . 1.368(4) ?
    C2 H2 . 0.9300 ?
    C3 C4 . 1.383(4) ?
    C3 H3 . 0.9300 ?
    C4 C5 . 1.379(4) ?
    C4 H4 . 0.9300 ?
    C5 C6 . 1.500(3) ?
    C6 H6A . 0.9700 ?
    C6 H6B . 0.9700 ?
    C7 C8 . 1.386(3) ?
    C7 C12 . 1.387(3) ?
    C8 C9 . 1.388(4) ?
    C8 H8 . 0.9300 ?
    C9 C10 . 1.381(4) ?
    C9 H9 . 0.9300 ?
    C10 C11 . 1.372(4) ?
    C10 H10 . 0.9300 ?
    C11 C12 . 1.402(4) ?
    C11 H11 . 0.9300 ?
    C12 C13 . 1.490(4) ?
    C13 C18 . 1.392(4) ?
    C13 C14 . 1.395(4) ?
    C14 C15 . 1.372(4) ?
    C14 H14 . 0.9300 ?
    C15 C16 . 1.373(4) ?
    C15 H15 . 0.9300 ?
    C16 C17 . 1.382(4) ?
    C16 H16 . 0.9300 ?
    C17 C18 . 1.377(4) ?
    C17 H17 . 0.9300 ?
    C19 C20 . 1.498(4) ?
    C19 H19A . 0.9700 ?
    C19 H19B . 0.9700 ?
    C20 C21 . 1.387(4) ?
    C21 C22 . 1.379(4) ?
    C21 H21 . 0.9300 ?
    C22 C23 . 1.372(5) ?
    C22 H22 . 0.9300 ?
    C23 C24 . 1.364(4) ?
    C23 H23 . 0.9300 ?
    C24 H24 . 0.9300 ?
loop_
    _geom_angle_atom_site_label_1
    _geom_angle_atom_site_label_2
    _geom_angle_atom_site_label_3
    _geom_angle_site_symmetry_1
    _geom_angle_site_symmetry_3
    _geom_angle
    _geom_angle_publ_flag
    N1 Cd1 N2 . . 146.09(8) ?
    N1 Cd1 O3 . . 101.09(9) ?
    N2 Cd1 O3 . . 92.68(9) ?
    N1 Cd1 O6 . . 128.60(7) ?
    N2 Cd1 O6 . . 81.38(7) ?
    O3 Cd1 O6 . . 90.97(8) ?
    N1 Cd1 O1 . . 68.38(6) ?
    N2 Cd1 O1 . . 113.32(7) ?
    O3 Cd1 O1 . . 147.49(7) ?
    O6 Cd1 O1 . . 74.91(6) ?
    N1 Cd1 O7 . . 81.60(7) ?
    N2 Cd1 O7 . . 131.70(7) ?
    O3 Cd1 O7 . . 79.53(8) ?
    O6 Cd1 O7 . . 51.57(7) ?
    O1 Cd1 O7 . . 68.70(6) ?
    N1 Cd1 O2 . . 85.15(7) ?
    N2 Cd1 O2 . . 66.24(7) ?
    O3 Cd1 O2 . . 143.64(7) ?
    O6 Cd1 O2 . . 113.14(7) ?
    O1 Cd1 O2 . . 68.10(5) ?
    O7 Cd1 O2 . . 136.72(6) ?
    N1 Cd1 O4 . . 86.65(7) ?
    N2 Cd1 O4 . . 78.09(7) ?
    O3 Cd1 O4 . . 51.22(8) ?
    O6 Cd1 O4 . . 135.23(7) ?
    O1 Cd1 O4 . . 149.86(7) ?
    O7 Cd1 O4 . . 125.77(7) ?
    O2 Cd1 O4 . . 94.10(7) ?
    C7 O1 C6 . . 115.83(18) ?
    C7 O1 Cd1 . . 125.97(13) ?
    C6 O1 Cd1 . . 116.20(14) ?
    C18 O2 C19 . . 113.6(2) ?
    C18 O2 Cd1 . . 128.07(15) ?
    C19 O2 Cd1 . . 118.32(16) ?
    N3 O3 Cd1 . . 101.28(18) ?
    N3 O4 Cd1 . . 90.90(17) ?
    N4 O6 Cd1 . . 96.57(16) ?
    N4 O7 Cd1 . . 93.15(16) ?
    C5 N1 C1 . . 117.9(2) ?
    C5 N1 Cd1 . . 122.44(16) ?
    C1 N1 Cd1 . . 119.62(18) ?
    C20 N2 C24 . . 117.8(2) ?
    C20 N2 Cd1 . . 124.93(18) ?
    C24 N2 Cd1 . . 116.98(18) ?
    O5 N3 O4 . . 122.5(3) ?
    O5 N3 O3 . . 121.1(3) ?
    O4 N3 O3 . . 116.4(3) ?
    O8 N4 O7 . . 120.7(2) ?
    O8 N4 O6 . . 121.5(2) ?
    O7 N4 O6 . . 117.8(2) ?
    N1 C1 C2 . . 123.1(3) ?
    N1 C1 H1 . . 118.5 ?
    C2 C1 H1 . . 118.5 ?
    C3 C2 C1 . . 118.5(3) ?
    C3 C2 H2 . . 120.7 ?
    C1 C2 H2 . . 120.7 ?
    C2 C3 C4 . . 119.4(3) ?
    C2 C3 H3 . . 120.3 ?
    C4 C3 H3 . . 120.3 ?
    C5 C4 C3 . . 119.2(3) ?
    C5 C4 H4 . . 120.4 ?
    C3 C4 H4 . . 120.4 ?
    N1 C5 C4 . . 121.9(2) ?
    N1 C5 C6 . . 119.9(2) ?
    C4 C5 C6 . . 118.2(2) ?
    O1 C6 C5 . . 111.3(2) ?
    O1 C6 H6A . . 109.4 ?
    C5 C6 H6A . . 109.4 ?
    O1 C6 H6B . . 109.4 ?
    C5 C6 H6B . . 109.4 ?
    H6A C6 H6B . . 108.0 ?
    C8 C7 C12 . . 122.3(2) ?
    C8 C7 O1 . . 118.4(2) ?
    C12 C7 O1 . . 119.4(2) ?
    C7 C8 C9 . . 119.0(2) ?
    C7 C8 H8 . . 120.5 ?
    C9 C8 H8 . . 120.5 ?
    C10 C9 C8 . . 119.9(3) ?
    C10 C9 H9 . . 120.1 ?
    C8 C9 H9 . . 120.1 ?
    C11 C10 C9 . . 120.4(3) ?
    C11 C10 H10 . . 119.8 ?
    C9 C10 H10 . . 119.8 ?
    C10 C11 C12 . . 121.3(3) ?
    C10 C11 H11 . . 119.3 ?
    C12 C11 H11 . . 119.3 ?
    C7 C12 C11 . . 117.1(2) ?
    C7 C12 C13 . . 121.3(2) ?
    C11 C12 C13 . . 121.5(2) ?
    C18 C13 C14 . . 116.9(2) ?
    C18 C13 C12 . . 122.8(2) ?
    C14 C13 C12 . . 120.2(2) ?
    C15 C14 C13 . . 121.8(3) ?
    C15 C14 H14 . . 119.1 ?
    C13 C14 H14 . . 119.1 ?
    C14 C15 C16 . . 120.0(3) ?
    C14 C15 H15 . . 120.0 ?
    C16 C15 H15 . . 120.0 ?
    C15 C16 C17 . . 120.0(3) ?
    C15 C16 H16 . . 120.0 ?
    C17 C16 H16 . . 120.0 ?
    C18 C17 C16 . . 119.6(3) ?
    C18 C17 H17 . . 120.2 ?
    C16 C17 H17 . . 120.2 ?
    C17 C18 C13 . . 121.8(2) ?
    C17 C18 O2 . . 119.3(2) ?
    C13 C18 O2 . . 118.9(2) ?
    O2 C19 C20 . . 110.9(2) ?
    O2 C19 H19A . . 109.5 ?
    C20 C19 H19A . . 109.5 ?
    O2 C19 H19B . . 109.5 ?
    C20 C19 H19B . . 109.5 ?
    H19A C19 H19B . . 108.0 ?
    N2 C20 C21 . . 122.5(3) ?
    N2 C20 C19 . . 119.1(2) ?
    C21 C20 C19 . . 118.4(3) ?
    C22 C21 C20 . . 118.6(3) ?
    C22 C21 H21 . . 120.7 ?
    C20 C21 H21 . . 120.7 ?
    C23 C22 C21 . . 119.4(3) ?
    C23 C22 H22 . . 120.3 ?
    C21 C22 H22 . . 120.3 ?
    C24 C23 C22 . . 118.9(3) ?
    C24 C23 H23 . . 120.6 ?
    C22 C23 H23 . . 120.6 ?
    N2 C24 C23 . . 122.9(3) ?
    N2 C24 H24 . . 118.5 ?
    C23 C24 H24 . . 118.5 ?
loop_
    _geom_torsion_atom_site_label_1
    _geom_torsion_atom_site_label_2
    _geom_torsion_atom_site_label_3
    _geom_torsion_atom_site_label_4
    _geom_torsion_site_symmetry_1
    _geom_torsion_site_symmetry_2
    _geom_torsion_site_symmetry_3
    _geom_torsion_site_symmetry_4
    _geom_torsion
    _geom_torsion_publ_flag
    N1 Cd1 O1 C7 . . . . -151.15(19) ?
    N2 Cd1 O1 C7 . . . . -7.90(19) ?
    O3 Cd1 O1 C7 . . . . 132.55(19) ?
    O6 Cd1 O1 C7 . . . . 65.53(18) ?
    O7 Cd1 O1 C7 . . . . 119.66(18) ?
    O2 Cd1 O1 C7 . . . . -57.64(17) ?
    O4 Cd1 O1 C7 . . . . -115.03(19) ?
    N1 Cd1 O1 C6 . . . . 12.00(16) ?
    N2 Cd1 O1 C6 . . . . 155.25(16) ?
    O3 Cd1 O1 C6 . . . . -64.3(2) ?
    O6 Cd1 O1 C6 . . . . -131.32(17) ?
    O7 Cd1 O1 C6 . . . . -77.19(16) ?
    O2 Cd1 O1 C6 . . . . 105.51(17) ?
    O4 Cd1 O1 C6 . . . . 48.1(2) ?
    N1 Cd1 O2 C18 . . . . 21.51(19) ?
    N2 Cd1 O2 C18 . . . . -177.1(2) ?
    O3 Cd1 O2 C18 . . . . 123.6(2) ?
    O6 Cd1 O2 C18 . . . . -108.6(2) ?
    O1 Cd1 O2 C18 . . . . -47.12(19) ?
    O7 Cd1 O2 C18 . . . . -50.8(2) ?
    O4 Cd1 O2 C18 . . . . 107.8(2) ?
    N1 Cd1 O2 C19 . . . . -155.9(2) ?
    N2 Cd1 O2 C19 . . . . 5.5(2) ?
    O3 Cd1 O2 C19 . . . . -53.8(3) ?
    O6 Cd1 O2 C19 . . . . 74.0(2) ?
    O1 Cd1 O2 C19 . . . . 135.5(2) ?
    O7 Cd1 O2 C19 . . . . 131.8(2) ?
    O4 Cd1 O2 C19 . . . . -69.6(2) ?
    N1 Cd1 O3 N3 . . . . 79.4(2) ?
    N2 Cd1 O3 N3 . . . . -69.5(2) ?
    O6 Cd1 O3 N3 . . . . -150.9(2) ?
    O1 Cd1 O3 N3 . . . . 146.34(17) ?
    O7 Cd1 O3 N3 . . . . 158.5(2) ?
    O2 Cd1 O3 N3 . . . . -17.6(3) ?
    O4 Cd1 O3 N3 . . . . 2.88(17) ?
    N1 Cd1 O4 N3 . . . . -109.93(18) ?
    N2 Cd1 O4 N3 . . . . 100.52(18) ?
    O3 Cd1 O4 N3 . . . . -2.83(17) ?
    O6 Cd1 O4 N3 . . . . 36.0(2) ?
    O1 Cd1 O4 N3 . . . . -143.23(16) ?
    O7 Cd1 O4 N3 . . . . -32.8(2) ?
    O2 Cd1 O4 N3 . . . . 165.18(17) ?
    N1 Cd1 O6 N4 . . . . 23.7(2) ?
    N2 Cd1 O6 N4 . . . . -173.92(17) ?
    O3 Cd1 O6 N4 . . . . -81.35(16) ?
    O1 Cd1 O6 N4 . . . . 68.99(15) ?
    O7 Cd1 O6 N4 . . . . -5.57(14) ?
    O2 Cd1 O6 N4 . . . . 126.62(15) ?
    O4 Cd1 O6 N4 . . . . -110.62(16) ?
    N1 Cd1 O7 N4 . . . . -151.69(16) ?
    N2 Cd1 O7 N4 . . . . 21.10(19) ?
    O3 Cd1 O7 N4 . . . . 105.31(17) ?
    O6 Cd1 O7 N4 . . . . 5.59(14) ?
    O1 Cd1 O7 N4 . . . . -81.70(15) ?
    O2 Cd1 O7 N4 . . . . -78.05(18) ?
    O4 Cd1 O7 N4 . . . . 128.63(15) ?
    N2 Cd1 N1 C5 . . . . -107.9(2) ?
    O3 Cd1 N1 C5 . . . . 139.97(19) ?
    O6 Cd1 N1 C5 . . . . 39.7(2) ?
    O1 Cd1 N1 C5 . . . . -7.88(17) ?
    O7 Cd1 N1 C5 . . . . 62.46(19) ?
    O2 Cd1 N1 C5 . . . . -76.23(19) ?
    O4 Cd1 N1 C5 . . . . -170.63(19) ?
    N2 Cd1 N1 C1 . . . . 75.3(2) ?
    O3 Cd1 N1 C1 . . . . -36.8(2) ?
    O6 Cd1 N1 C1 . . . . -137.1(2) ?
    O1 Cd1 N1 C1 . . . . 175.3(2) ?
    O7 Cd1 N1 C1 . . . . -114.3(2) ?
    O2 Cd1 N1 C1 . . . . 107.0(2) ?
    O4 Cd1 N1 C1 . . . . 12.6(2) ?
    N1 Cd1 N2 C20 . . . . 28.3(3) ?
    O3 Cd1 N2 C20 . . . . 142.8(2) ?
    O6 Cd1 N2 C20 . . . . -126.6(2) ?
    O1 Cd1 N2 C20 . . . . -57.2(2) ?
    O7 Cd1 N2 C20 . . . . -138.85(19) ?
    O2 Cd1 N2 C20 . . . . -6.54(19) ?
    O4 Cd1 N2 C20 . . . . 93.4(2) ?
    N1 Cd1 N2 C24 . . . . -145.19(19) ?
    O3 Cd1 N2 C24 . . . . -30.7(2) ?
    O6 Cd1 N2 C24 . . . . 59.9(2) ?
    O1 Cd1 N2 C24 . . . . 129.28(19) ?
    O7 Cd1 N2 C24 . . . . 47.7(2) ?
    O2 Cd1 N2 C24 . . . . 180.0(2) ?
    O4 Cd1 N2 C24 . . . . -80.1(2) ?
    Cd1 O4 N3 O5 . . . . -175.6(3) ?
    Cd1 O4 N3 O3 . . . . 4.6(3) ?
    Cd1 O3 N3 O5 . . . . 175.1(3) ?
    Cd1 O3 N3 O4 . . . . -5.1(3) ?
    Cd1 O7 N4 O8 . . . . 167.7(2) ?
    Cd1 O7 N4 O6 . . . . -9.6(2) ?
    Cd1 O6 N4 O8 . . . . -167.3(2) ?
    Cd1 O6 N4 O7 . . . . 9.9(2) ?
    C5 N1 C1 C2 . . . . 0.0(4) ?
    Cd1 N1 C1 C2 . . . . 176.9(2) ?
    N1 C1 C2 C3 . . . . -1.0(5) ?
    C1 C2 C3 C4 . . . . 1.4(5) ?
    C2 C3 C4 C5 . . . . -0.9(5) ?
    C1 N1 C5 C4 . . . . 0.6(4) ?
    Cd1 N1 C5 C4 . . . . -176.28(19) ?
    C1 N1 C5 C6 . . . . 179.9(2) ?
    Cd1 N1 C5 C6 . . . . 3.1(3) ?
    C3 C4 C5 N1 . . . . -0.1(4) ?
    C3 C4 C5 C6 . . . . -179.5(3) ?
    C7 O1 C6 C5 . . . . 150.6(2) ?
    Cd1 O1 C6 C5 . . . . -14.3(3) ?
    N1 C5 C6 O1 . . . . 8.1(3) ?
    C4 C5 C6 O1 . . . . -172.5(2) ?
    C6 O1 C7 C8 . . . . 106.3(2) ?
    Cd1 O1 C7 C8 . . . . -90.5(2) ?
    C6 O1 C7 C12 . . . . -75.6(3) ?
    Cd1 O1 C7 C12 . . . . 87.6(2) ?
    C12 C7 C8 C9 . . . . -0.4(4) ?
    O1 C7 C8 C9 . . . . 177.6(2) ?
    C7 C8 C9 C10 . . . . 0.0(4) ?
    C8 C9 C10 C11 . . . . 0.8(4) ?
    C9 C10 C11 C12 . . . . -1.3(4) ?
    C8 C7 C12 C11 . . . . -0.1(4) ?
    O1 C7 C12 C11 . . . . -178.1(2) ?
    C8 C7 C12 C13 . . . . -177.5(2) ?
    O1 C7 C12 C13 . . . . 4.6(3) ?
    C10 C11 C12 C7 . . . . 0.9(4) ?
    C10 C11 C12 C13 . . . . 178.3(2) ?
    C7 C12 C13 C18 . . . . -58.0(4) ?
    C11 C12 C13 C18 . . . . 124.7(3) ?
    C7 C12 C13 C14 . . . . 119.2(3) ?
    C11 C12 C13 C14 . . . . -58.0(4) ?
    C18 C13 C14 C15 . . . . -0.5(4) ?
    C12 C13 C14 C15 . . . . -177.9(3) ?
    C13 C14 C15 C16 . . . . 1.1(5) ?
    C14 C15 C16 C17 . . . . -1.1(5) ?
    C15 C16 C17 C18 . . . . 0.6(5) ?
    C16 C17 C18 C13 . . . . 0.0(5) ?
    C16 C17 C18 O2 . . . . -179.7(3) ?
    C14 C13 C18 C17 . . . . 0.0(4) ?
    C12 C13 C18 C17 . . . . 177.3(3) ?
    C14 C13 C18 O2 . . . . 179.6(2) ?
    C12 C13 C18 O2 . . . . -3.0(4) ?
    C19 O2 C18 C17 . . . . 82.6(3) ?
    Cd1 O2 C18 C17 . . . . -94.9(3) ?
    C19 O2 C18 C13 . . . . -97.0(3) ?
    Cd1 O2 C18 C13 . . . . 85.4(3) ?
    C18 O2 C19 C20 . . . . 178.1(2) ?
    Cd1 O2 C19 C20 . . . . -4.2(3) ?
    C24 N2 C20 C21 . . . . -0.3(4) ?
    Cd1 N2 C20 C21 . . . . -173.7(2) ?
    C24 N2 C20 C19 . . . . -179.5(3) ?
    Cd1 N2 C20 C19 . . . . 7.0(4) ?
    O2 C19 C20 N2 . . . . -1.2(4) ?
    O2 C19 C20 C21 . . . . 179.5(3) ?
    N2 C20 C21 C22 . . . . 0.5(4) ?
    C19 C20 C21 C22 . . . . 179.7(3) ?
    C20 C21 C22 C23 . . . . -0.1(5) ?
    C21 C22 C23 C24 . . . . -0.4(5) ?
    C20 N2 C24 C23 . . . . -0.3(4) ?
    Cd1 N2 C24 C23 . . . . 173.7(2) ?
    C22 C23 C24 N2 . . . . 0.6(5) ?
loop_
    _geom_hbond_atom_site_label_D
    _geom_hbond_atom_site_label_H
    _geom_hbond_atom_site_label_A
    _geom_hbond_site_symmetry_A
    _geom_hbond_distance_DH
    _geom_hbond_distance_HA
    _geom_hbond_distance_DA
    _geom_hbond_angle_DHA
    C6 H6B C4 . 0.97 2.67 3.278(4) 120.8
    C11 H11 O7 1_455 0.93 2.46 3.119(3) 127.8
    C15 H15 O8 1_465 0.93 2.54 3.286(4) 137.1
    C19 H19B O4 2_666 0.97 2.49 3.411(4) 159.2
    C1 H1 O5 2_766 0.93 2.58 3.317(4) 136.3
    C23 H23 O3 2_756 0.93 2.64 3.330(4) 131.3
    C17 H17 Cg2 2_666 0.93 2.90 3.736(3) 137
    C22 H22 Cg3 2_656 0.93 2.90 3.693(3) 144
