# Supplementary material for: [2,2′-Bis(pyridin-2-ylmeth­oxy)biphenyl-κ4 N,O,O′,N′]bis­(nitrato-κ2 O,O′)cadmium
Source: Acta Crystallogr Sect E Struct Rep Online. 2011 Oct 5;67(Pt 11):m1487. doi: 10.1107/S1600536811039687 (PMC3246921; doi:10.1107/S1600536811039687)
Supplement: Supplementary file 2 [file e-67-m1487-Isup2.hkl]

# 
# h,k,l, Fc-squared, Fo-squared, sigma(Fo-squared) and status flag 
# 
data_I
_shelx_title ' 060610A in P-1                   P-1' 
_shelx_refln_list_code          4 
_shelx_F_calc_maximum      168.29 
_exptl_crystal_F_000       608.00 
_reflns_d_resolution_high  0.8404 
 
loop_ 
 _symmetry_equiv_pos_as_xyz 
 'x, y, z' 
 '-x, -y, -z' 
 
_cell_length_a     9.2216 
_cell_length_b    10.1064 
_cell_length_c    14.3350 
_cell_angle_alpha  73.723 
_cell_angle_beta   73.501 
_cell_angle_gamma  75.199 
 
_shelx_F_squared_multiplier     1.000 
 
loop_ 
 _refln_index_h 
 _refln_index_k 
 _refln_index_l 
 _refln_F_squared_calc 
 _refln_F_squared_meas 
 _refln_F_squared_sigma 
 _refln_observed_status 
   1   0   0      263.00      344.09      8.98 o 
   2   0   0      568.88      650.13     17.12 o 
   3   0   0     2550.99     2693.95     59.17 o 
   4   0   0      248.16      269.55     12.30 o 
   5   0   0     1801.11     1822.61     46.76 o 
   6   0   0     1901.91     2042.22     35.05 o 
   7   0   0       18.48        8.37      7.08 o 
   8   0   0      784.16      758.47     30.86 o 
   9   0   0      119.35      138.16     16.43 o 
  10   0   0        7.89       -4.44     12.60 o 
 -10   1   0      315.24      289.31     23.79 o 
  -9   1   0      431.86      463.79     26.17 o 
  -8   1   0      164.09      169.99     15.98 o 
  -7   1   0     1245.22     1229.89     39.46 o 
  -6   1   0     1180.24     1221.88     23.68 o 
  -5   1   0       95.66      104.60      6.17 o 
  -4   1   0     3625.70     3447.50     51.93 o 
  -3   1   0    18103.94    17430.43    239.04 o 
  -2   1   0     1410.39     1385.30     32.46 o 
  -1   1   0    10365.16     8736.20    173.11 o 
   0   1   0     4985.10     4663.72     94.14 o 
   1   1   0    11037.01    10341.85    204.22 o 
   2   1   0      477.64      452.12     13.09 o 
   3   1   0       51.97       76.23      5.98 o 
   4   1   0     2935.51     3012.20     67.20 o 
   5   1   0     5322.40     5414.79    116.12 o 
   6   1   0       12.17        3.30      6.04 o 
   7   1   0     1098.46     1105.65     36.01 o 
   8   1   0       44.00       25.33     10.52 o 
   9   1   0       62.14       55.87     12.10 o 
  10   1   0      199.28      229.10     23.08 o 
  -9   2   0        1.87       14.89     11.06 o 
  -8   2   0      394.99      421.71     24.04 o 
  -7   2   0      861.75      843.15     32.51 o 
  -6   2   0       12.19        4.15      3.94 o 
  -5   2   0     1006.97     1045.50     20.90 o 
  -4   2   0     1322.69     1339.75     24.13 o 
  -3   2   0      638.18      688.64     11.05 o 
  -2   2   0     1443.51     1462.20     24.08 o 
  -1   2   0        0.82       10.41      9.79 o 
   0   2   0    11429.25    10775.74    212.92 o 
   1   2   0     9730.43     9868.07    195.73 o 
   2   2   0      222.85      210.03      9.00 o 
   3   2   0       56.43       78.29      6.14 o 
   4   2   0     3455.46     3470.99     76.59 o 
   5   2   0     1693.01     1630.50     42.83 o 
   6   2   0     3828.32     3742.72     86.71 o 
   7   2   0      232.05      232.10     15.52 o 
   8   2   0       93.82      101.26     12.88 o 
   9   2   0      519.64      505.35     26.75 o 
  10   2   0       27.54       30.61     12.27 o 
  -9   3   0      650.04      650.28     33.02 o 
  -8   3   0       70.74       98.65     15.27 o 
  -7   3   0       16.60       20.39      9.03 o 
  -6   3   0      813.51      837.34     31.52 o 
  -5   3   0        3.63        4.06      4.08 o 
  -4   3   0      467.25      484.18     17.05 o 
  -3   3   0     4368.67     4337.10     52.23 o 
  -2   3   0      833.93      835.32     12.68 o 
  -1   3   0     2076.78     2074.15     47.93 o 
   0   3   0     7414.31     7339.23    164.66 o 
   1   3   0      616.03      697.85     42.69 o 
   2   3   0     1411.31     1468.02     35.76 o 
   3   3   0      609.29      565.94     18.39 o 
   4   3   0      373.51      351.41     15.19 o 
   5   3   0     4974.31     5181.93    112.80 o 
   6   3   0      270.61      251.57     14.99 o 
   7   3   0     1161.05     1213.15     38.88 o 
   8   3   0      280.26      305.31     19.35 o 
   9   3   0      132.15      134.08     16.79 o 
  10   3   0      170.03      172.09     20.77 o 
  -8   4   0      323.70      306.86     22.90 o 
  -7   4   0      468.33      435.36     24.07 o 
  -6   4   0      113.55      128.65     15.09 o 
  -5   4   0      208.26      224.20     11.34 o 
  -4   4   0     1974.66     1925.38     47.32 o 
  -3   4   0      364.29      363.26      8.24 o 
  -2   4   0     3026.03     3249.36     66.29 o 
  -1   4   0     1311.84     1218.43     27.85 o 
   0   4   0       36.71       32.64      5.44 o 
   1   4   0     7298.63     7373.98    105.15 o 
   2   4   0     5195.17     5541.18    116.58 o 
   3   4   0       74.19       62.16      7.28 o 
   4   4   0     3622.95     3804.70     85.26 o 
   5   4   0      299.41      291.97     15.82 o 
   6   4   0     1316.35     1310.36     39.41 o 
   7   4   0       89.05      122.67     13.90 o 
   8   4   0      163.46      141.56     15.24 o 
   9   4   0      611.57      606.97     29.92 o 
  10   4   0      367.58      321.62     24.50 o 
  -8   5   0      400.98      462.31     28.86 o 
  -7   5   0       13.31       14.58     10.70 o 
  -6   5   0        1.55       -4.54      8.85 o 
  -5   5   0     1941.47     2003.56     37.99 o 
  -4   5   0       85.93       85.80      7.67 o 
  -3   5   0     1195.43     1205.34     37.41 o 
  -2   5   0     2990.62     3186.94     74.90 o 
  -1   5   0      203.49      198.62      7.51 o 
   0   5   0     2797.76     2874.14     62.98 o 
   1   5   0     4866.69     4955.34     84.03 o 
   2   5   0       19.54       25.12      7.05 o 
   3   5   0     1819.56     1859.73     47.80 o 
   4   5   0        6.83        7.86      5.66 o 
   5   5   0     2361.45     2436.50     61.93 o 
   6   5   0     1246.30     1153.35     37.20 o 
   7   5   0      305.65      314.14     18.82 o 
   8   5   0      218.40      224.64     18.99 o 
   9   5   0      175.41      177.98     19.88 o 
  10   5   0        1.38        7.86     13.36 o 
  -7   6   0      219.35      244.75     21.71 o 
  -6   6   0      315.57      320.07     21.48 o 
  -5   6   0      383.85      393.46     23.48 o 
  -4   6   0      700.72      675.09     28.91 o 
  -3   6   0      297.08      293.64     18.08 o 
  -2   6   0       84.21       81.41     11.46 o 
  -1   6   0       28.66       17.04      6.77 o 
   0   6   0     1031.34     1084.76     21.73 o 
   1   6   0     1848.61     1907.19     33.71 o 
   2   6   0     3828.11     3932.06     61.87 o 
   3   6   0      568.46      601.72     17.16 o 
   4   6   0      637.68      605.35     24.02 o 
   5   6   0     1041.29     1108.64     36.52 o 
   6   6   0       35.05       40.09      9.66 o 
   7   6   0      475.55      470.94     24.60 o 
   8   6   0      169.85      174.30     16.28 o 
   9   6   0      276.49      288.29     22.44 o 
  -6   7   0       20.66       24.95     12.55 o 
  -5   7   0      417.26      385.12     23.91 o 
  -4   7   0       67.59      101.95     15.32 o 
  -3   7   0        0.38       -9.38      7.79 o 
  -2   7   0     1554.74     1564.31     47.85 o 
  -1   7   0      186.55      186.22     14.53 o 
   0   7   0       54.46       76.13     11.21 o 
   1   7   0     1397.62     1475.45     62.07 o 
   2   7   0      155.15      161.13      8.92 o 
   3   7   0      969.01     1005.97     23.02 o 
   4   7   0      973.51     1110.00     25.59 o 
   5   7   0      453.38      444.69     16.03 o 
   6   7   0     2457.50     2566.01     69.64 o 
   7   7   0      599.67      597.23     28.86 o 
   8   7   0      164.78      192.61     20.41 o 
   9   7   0      408.05      396.96     25.84 o 
  -6   8   0      196.86      211.83     21.02 o 
  -5   8   0       71.86       83.49     16.33 o 
  -4   8   0      139.38      169.08     19.43 o 
  -3   8   0      768.02      779.39     33.45 o 
  -2   8   0      427.89      442.41     23.86 o 
  -1   8   0      317.42      313.98     19.91 o 
   0   8   0      616.46      583.61     26.53 o 
   1   8   0      286.42      282.06     19.07 o 
   2   8   0     1496.24     1504.51     31.06 o 
   3   8   0      718.18      695.18     19.48 o 
   4   8   0       62.37       71.18     17.70 o 
   5   8   0     1201.21     1220.14     48.88 o 
   6   8   0      468.89      485.29     18.12 o 
   7   8   0      305.90      290.37     15.35 o 
   8   8   0      448.38      506.44     20.59 o 
  -4   9   0      135.07      185.36     21.84 o 
  -3   9   0       12.57        9.46     10.80 o 
  -2   9   0      503.28      489.96     26.75 o 
  -1   9   0      704.09      721.22     32.38 o 
   0   9   0        6.30       -1.37      8.70 o 
   1   9   0      406.54      424.68     23.89 o 
   2   9   0      509.77      488.69     25.21 o 
   3   9   0       19.42        9.34      6.44 o 
   4   9   0      637.44      663.21     20.65 o 
   5   9   0      346.31      355.66     15.68 o 
   6   9   0       76.82       72.36      9.73 o 
   7   9   0      668.69      669.52     29.53 o 
   8   9   0       21.28       21.71     11.15 o 
  -3  10   0      249.17      248.35     23.20 o 
  -2  10   0      293.14      307.67     23.74 o 
  -1  10   0        1.79       -0.71     11.69 o 
   0  10   0      447.95      459.55     26.53 o 
   1  10   0       96.22      124.95     17.80 o 
   2  10   0        1.67        4.44     11.13 o 
   3  10   0      524.93      520.29     28.63 o 
   4  10   0      725.98      766.55     30.08 o 
   5  10   0      160.16      159.27     13.60 o 
   6  10   0      503.80      534.82     20.57 o 
  -1  11   0      231.51      253.22     23.61 o 
   0  11   0      270.08      271.99     22.82 o 
   1  11   0        0.12        1.04     12.38 o 
   2  11   0      107.05       97.41     16.92 o 
   3  11   0      249.57      239.32     21.71 o 
   4  11   0      353.02      389.96     26.91 o 
   5  11   0      271.74      281.22     24.37 o 
  -4 -11   1      103.25      101.06     18.28 o 
  -3 -11   1      356.53      367.49     26.53 o 
  -2 -11   1       79.03       77.07     16.94 o 
  -1 -11   1       44.60       67.15     16.56 o 
   0 -11   1      323.64      344.09     25.01 o 
  -6 -10   1      248.14      273.14     16.64 o 
  -5 -10   1      323.57      304.98     16.35 o 
  -4 -10   1      201.79      212.85     16.26 o 
  -3 -10   1       11.53       13.42     11.77 o 
  -2 -10   1      386.70      395.19     25.41 o 
  -1 -10   1      482.89      419.89     25.77 o 
   0 -10   1        3.45        4.08     10.42 o 
   1 -10   1      470.58      464.93     27.26 o 
   2 -10   1      498.15      496.27     28.91 o 
   3 -10   1        2.75       -6.21     12.71 o 
  -7  -9   1      215.85      210.62     24.17 o 
  -6  -9   1      193.41      194.23     13.49 o 
  -5  -9   1      609.19      656.33     21.69 o 
  -4  -9   1       44.99       17.39     19.76 o 
  -3  -9   1      464.58      508.78     17.89 o 
  -2  -9   1      229.23      183.84     17.37 o 
  -1  -9   1      404.21      345.28     21.86 o 
   0  -9   1     1148.68     1174.50     41.97 o 
   1  -9   1      209.70      220.35     18.41 o 
   2  -9   1       40.15       53.26     12.96 o 
   3  -9   1      355.92      353.67     24.93 o 
   4  -9   1      175.84      175.95     20.59 o 
  -8  -8   1      154.88      196.20     15.38 o 
  -7  -8   1      485.41      545.62     20.19 o 
  -6  -8   1      756.68      738.75     22.71 o 
  -5  -8   1        2.32       -3.32      7.56 o 
  -4  -8   1      254.77      267.53     13.13 o 
  -3  -8   1      238.84      240.23     12.13 o 
  -2  -8   1        2.63        2.68      5.32 o 
  -1  -8   1      642.27      658.86     29.72 o 
   0  -8   1      650.74      634.00     27.34 o 
   1  -8   1      582.63      583.36     27.29 o 
   2  -8   1      373.79      369.07     22.19 o 
   3  -8   1       62.96       75.29     13.36 o 
   4  -8   1       96.38      119.47     16.86 o 
   5  -8   1      403.67      424.15     26.40 o 
   6  -8   1        4.85       25.18     13.14 o 
  -9  -7   1       28.01       29.40     10.31 o 
  -8  -7   1      353.72      347.72     30.33 o 
  -7  -7   1     1368.03     1352.86     32.86 o 
  -6  -7   1       16.41       19.00      7.61 o 
  -5  -7   1      612.53      623.78     18.88 o 
  -4  -7   1      328.80      335.30     13.39 o 
  -3  -7   1      246.41      272.56     11.55 o 
  -2  -7   1     1734.05     1798.84     34.31 o 
  -1  -7   1     1083.29     1122.44     24.31 o 
   0  -7   1      316.47      331.39     12.12 o 
   1  -7   1     1264.38     1329.43     41.69 o 
   2  -7   1      267.97      283.15     18.31 o 
   3  -7   1        1.25       -1.22      8.06 o 
   4  -7   1     1525.54     1513.01     49.33 o 
   5  -7   1        0.02        4.82     10.17 o 
   6  -7   1      306.05      301.23     22.62 o 
  -9  -6   1       79.52       88.94     15.52 o 
  -8  -6   1      457.19      467.79     26.17 o 
  -7  -6   1       18.13       20.87     10.40 o 
  -6  -6   1     1697.70     1661.64     49.40 o 
  -5  -6   1     1495.94     1611.71     33.19 o 
  -4  -6   1      256.92      275.53     11.33 o 
  -3  -6   1     1311.49     1387.27     27.94 o 
  -2  -6   1      282.22      290.20     14.57 o 
  -1  -6   1     1009.64     1076.57     22.43 o 
   0  -6   1     1905.07     1820.08     32.64 o 
   1  -6   1       22.20       30.06      9.05 o 
   2  -6   1      691.77      640.77     25.54 o 
   3  -6   1       28.36       29.49      9.15 o 
   4  -6   1      467.60      501.70     24.32 o 
   5  -6   1      891.58      896.33     35.78 o 
   6  -6   1      129.03      118.89     17.35 o 
   7  -6   1      149.90      144.86     19.63 o 
  -9  -5   1      330.99      347.94     23.33 o 
  -8  -5   1       37.49       43.95     11.13 o 
  -7  -5   1      822.68      842.51     32.16 o 
  -6  -5   1      547.34      546.26     23.43 o 
  -5  -5   1      585.02      569.56     23.36 o 
  -4  -5   1     1563.27     1557.95     43.29 o 
  -3  -5   1       43.70       36.26      4.76 o 
  -2  -5   1     2642.13     2772.86     45.18 o 
  -1  -5   1     6832.26     7002.64    101.94 o 
   0  -5   1      347.50      421.15     11.55 o 
   1  -5   1       56.25       30.66      4.27 o 
   2  -5   1      873.16      919.80     19.30 o 
   3  -5   1      435.22      441.09     20.47 o 
   4  -5   1      890.23      901.83     32.66 o 
   5  -5   1     1287.12     1252.26     42.00 o 
   6  -5   1      990.84     1004.34     37.96 o 
   7  -5   1      529.08      582.37     29.54 o 
   8  -5   1       87.92       97.89     17.04 o 
 -10  -4   1      189.74      231.16     23.23 o 
  -9  -4   1        4.60       15.88     11.21 o 
  -8  -4   1      998.66      972.41     36.62 o 
  -7  -4   1      288.18      289.28     17.90 o 
  -6  -4   1       10.08        7.43      6.97 o 
  -5  -4   1     3069.16     3117.42     73.70 o 
  -4  -4   1      109.62      151.81     10.65 o 
  -3  -4   1     1161.05     1158.12     32.38 o 
  -2  -4   1     8722.15     9503.77    201.79 o 
  -1  -4   1      968.78     1005.71     19.12 o 
   0  -4   1     7516.85     7837.81    186.99 o 
   1  -4   1     3301.51     3430.02     52.21 o 
   2  -4   1        4.62       32.51      6.47 o 
   3  -4   1     4664.71     4847.33    139.90 o 
   4  -4   1     2469.31     2513.43     43.86 o 
   5  -4   1      104.57      119.65      8.23 o 
   6  -4   1      695.31      697.07     29.47 o 
   7  -4   1        4.62       -3.75      9.00 o 
   8  -4   1      228.85      248.71     20.52 o 
   9  -4   1      285.22      258.75     22.52 o 
 -10  -3   1       52.59       57.19     15.47 o 
  -9  -3   1      412.61      399.04     24.24 o 
  -8  -3   1      443.68      419.89     22.80 o 
  -7  -3   1      663.31      621.27     25.84 o 
  -6  -3   1     1738.73     1782.76     48.54 o 
  -5  -3   1     3357.43     3506.42     80.24 o 
  -4  -3   1     1461.37     1537.61     39.66 o 
  -3  -3   1     5523.22     5817.10    121.04 o 
  -2  -3   1      282.72      291.00      8.69 o 
  -1  -3   1     5106.74     5158.40     74.49 o 
   0  -3   1     4482.99     4407.02    113.65 o 
   1  -3   1       15.47       10.32      2.48 o 
   2  -3   1     4780.76     4852.88     70.95 o 
   3  -3   1      431.63      438.63      8.78 o 
   4  -3   1      740.03      704.88     12.56 o 
   5  -3   1     2624.97     2702.73     35.96 o 
   6  -3   1      321.89      320.83     18.59 o 
   7  -3   1      261.67      250.18     18.18 o 
   8  -3   1      939.42      965.10     38.67 o 
   9  -3   1       33.60       35.15     13.82 o 
 -10  -2   1      255.21      244.14     20.77 o 
  -9  -2   1      114.85      133.57     17.17 o 
  -8  -2   1        9.27       -0.23      7.94 o 
  -7  -2   1     2312.35     2147.92     57.85 o 
  -6  -2   1       69.69       81.10     10.35 o 
  -5  -2   1      250.48      250.18     13.24 o 
  -4  -2   1     6560.95     6532.86    135.80 o 
  -3  -2   1      523.06      557.64     17.50 o 
  -2  -2   1    13416.87    12512.27    247.36 o 
  -1  -2   1    12971.00    12683.99    437.84 o 
   0  -2   1      123.85      131.60     12.10 o 
   1  -2   1       11.32       10.22      3.40 o 
   2  -2   1       51.68       54.44      6.09 o 
   3  -2   1     1771.50     1727.34     24.93 o 
   4  -2   1     4355.35     4369.31     52.73 o 
   5  -2   1      593.91      580.04     13.88 o 
   6  -2   1      222.55      220.28     14.99 o 
   7  -2   1      710.72      740.01     29.90 o 
   8  -2   1        6.32       10.45      9.51 o 
   9  -2   1      745.37      676.96     32.44 o 
 -10  -1   1      124.14      131.90     18.89 o 
  -9  -1   1      121.31      146.02     12.06 o 
  -8  -1   1      572.16      608.59     26.81 o 
  -7  -1   1       95.71       53.74     10.68 o 
  -6  -1   1     1346.63     1334.14     38.62 o 
  -5  -1   1     3582.08     3557.26     80.09 o 
  -4  -1   1     1128.05     1179.40     31.32 o 
  -3  -1   1     6987.69     7127.94    144.25 o 
  -2  -1   1       45.60       46.49      4.13 o 
  -1  -1   1     3212.80     3299.08     71.85 o 
   0  -1   1    10061.35     9307.08    184.95 o 
   1  -1   1     2721.96     2811.22     58.46 o 
   2  -1   1       77.07       74.17      3.59 o 
   3  -1   1      358.39      348.10     10.99 o 
   4  -1   1        0.37        3.00      1.92 o 
   5  -1   1     3548.79     3638.19     55.23 o 
   6  -1   1      759.99      692.71     25.87 o 
   7  -1   1        5.93       11.49      7.05 o 
   8  -1   1     1115.75     1115.06     39.79 o 
   9  -1   1      276.08      254.46     19.58 o 
  10  -1   1       35.50       29.39     13.64 o 
 -10   0   1      133.54      128.20     17.75 o 
  -9   0   1      447.23      442.41     25.36 o 
  -8   0   1      100.73      105.98     14.33 o 
  -7   0   1      382.50      403.48     13.07 o 
  -6   0   1     1067.73     1114.85     22.63 o 
  -5   0   1      227.77      336.38     15.88 o 
  -4   0   1     1510.41     1394.25     35.88 o 
  -3   0   1     4014.13     4388.54     91.80 o 
  -2   0   1    23201.57    20798.56    406.27 o 
  -1   0   1    10195.06     9689.94    192.03 o 
   1   0   1     8181.72     7148.00    142.14 o 
   2   0   1    15283.33    13967.20    269.12 o 
   3   0   1        4.64        3.87      3.91 o 
   4   0   1     7761.80     7688.95    108.26 o 
   5   0   1     3704.39     3685.88     55.55 o 
   6   0   1      478.92      491.10     14.11 o 
   7   0   1      391.79      388.16     19.81 o 
   8   0   1      253.32      266.43     18.08 o 
   9   0   1      130.38      112.55     16.08 o 
  10   0   1      479.64      479.81     27.49 o 
  -9   1   1       18.06        3.09     10.47 o 
  -8   1   1      208.00      236.96     18.08 o 
  -7   1   1     1302.42     1279.90     41.03 o 
  -6   1   1       44.36       37.94      5.05 o 
  -5   1   1     3696.34     3902.33     59.97 o 
  -4   1   1     3354.17     3537.05     53.61 o 
  -3   1   1       72.60       55.24      3.82 o 
  -2   1   1    28320.18    24853.08    526.32 o 
  -1   1   1     9992.15     9469.69    187.28 o 
   0   1   1    11213.59     9344.11    185.74 o 
   1   1   1     6470.28     6039.41    120.64 o 
   2   1   1     6361.16     6515.92    130.88 o 
   3   1   1     3001.55     3064.03     65.96 o 
   4   1   1      326.44      308.20     13.29 o 
   5   1   1       15.99        7.56      4.84 o 
   6   1   1     2923.23     2937.69     70.60 o 
   7   1   1      627.07      607.83     24.90 o 
   8   1   1        0.92        6.54      7.71 o 
   9   1   1      372.85      377.64     22.49 o 
  10   1   1      248.56      247.19     26.67 o 
  -9   2   1      390.80      387.93     24.70 o 
  -8   2   1      719.36      725.50     31.55 o 
  -7   2   1      155.91      155.94     13.87 o 
  -6   2   1     1256.30     1230.96     25.05 o 
  -5   2   1     2106.58     2091.88     35.73 o 
  -4   2   1     1109.84     1260.24     23.32 o 
  -3   2   1     4807.30     5004.44     73.03 o 
  -2   2   1      793.06      846.89     45.55 o 
  -1   2   1      637.81      614.33     11.77 o 
   0   2   1     2075.66     2069.20     31.05 o 
   1   2   1        7.31       12.27      2.56 o 
   2   2   1     1756.93     1638.14     37.41 o 
   3   2   1     3866.69     3829.83     81.46 o 
   4   2   1      780.35      781.42     23.74 o 
   5   2   1     2803.63     2635.02     62.66 o 
   6   2   1      683.26      655.69     24.88 o 
   7   2   1      108.45      128.63     11.94 o 
   8   2   1      390.56      351.62     20.39 o 
   9   2   1       70.02       66.39     12.88 o 
  10   2   1      209.46      189.44     18.99 o 
  -9   3   1       38.79       17.14     13.14 o 
  -8   3   1        6.84        8.24     10.04 o 
  -7   3   1      465.04      549.45     26.70 o 
  -6   3   1      113.37      134.97     13.45 o 
  -5   3   1      260.93      252.55     11.77 o 
  -4   3   1     1537.10     1571.88     28.76 o 
  -3   3   1      332.33      341.29     10.20 o 
  -2   3   1     2730.78     2580.76     40.77 o 
  -1   3   1     4379.66     4222.83     62.16 o 
   0   3   1     3232.64     3199.41    113.36 o 
   2   3   1      518.80      526.63     16.74 o 
   3   3   1      189.76      176.30      9.79 o 
   4   3   1     6514.84     6743.71    140.75 o 
   5   3   1       57.24       34.49      6.57 o 
   6   3   1     1236.02     1219.47     36.90 o 
   7   3   1      476.55      486.46     22.47 o 
   8   3   1      271.96      279.72     18.34 o 
   9   3   1      718.96      703.74     31.85 o 
  10   3   1      410.35      387.65     26.07 o 
  -8   4   1      134.62      162.10     18.34 o 
  -7   4   1      254.03      268.61     19.02 o 
  -6   4   1      481.19      484.71     23.97 o 
  -5   4   1      404.93      410.75     13.56 o 
  -4   4   1       15.15       16.47      4.47 o 
  -3   4   1      922.07      915.44     19.83 o 
  -2   4   1     2615.67     2492.81     40.77 o 
  -1   4   1       32.11       31.94      4.03 o 
   0   4   1     7259.02     7425.86    105.10 o 
   1   4   1     5309.03     5342.71    112.29 o 
   2   4   1      144.55      135.90      8.93 o 
   3   4   1     2234.75     2397.82     56.78 o 
   4   4   1       55.52       54.57      7.28 o 
   5   4   1     1757.07     1735.09     46.43 o 
   6   4   1     1792.03     1668.82     46.87 o 
   7   4   1        4.81        8.88      7.68 o 
   8   4   1      130.91      116.02     14.53 o 
   9   4   1      539.31      484.10     26.93 o 
  10   4   1       14.26        8.77     12.71 o 
  -8   5   1       50.79       49.96     14.73 o 
  -7   5   1      153.87      132.43     17.14 o 
  -6   5   1      775.24      799.35     33.30 o 
  -5   5   1        0.24        2.41     12.19 o 
  -4   5   1      399.22      375.63     13.25 o 
  -3   5   1      800.45      763.29     18.66 o 
  -2   5   1        4.18        4.55      5.87 o 
  -1   5   1     4380.19     4331.24     85.62 o 
   0   5   1     1593.50     1663.73     76.51 o 
   1   5   1     1206.53     1247.69     33.75 o 
   2   5   1     5701.60     6158.93    130.86 o 
   3   5   1      405.06      400.28     17.19 o 
   4   5   1     1718.03     1737.40     46.46 o 
   5   5   1     1361.31     1354.13     39.94 o 
   6   5   1        1.30        3.32      6.37 o 
   7   5   1      164.65      145.31     13.95 o 
   8   5   1      960.49      919.23     35.43 o 
   9   5   1        0.83       11.44     10.27 o 
  10   5   1      354.24      329.81     25.39 o 
  -7   6   1      390.09      430.13     26.58 o 
  -6   6   1       87.94       64.03     14.18 o 
  -5   6   1     1503.06     1564.46     46.52 o 
  -4   6   1       90.09       92.49      8.68 o 
  -3   6   1      429.80      426.00     21.43 o 
  -2   6   1     1966.17     1881.11     51.76 o 
  -1   6   1      760.06      717.46     26.17 o 
   0   6   1      314.79      313.96     19.95 o 
   1   6   1     1908.52     1959.83     36.16 o 
   2   6   1       86.33       79.44     10.63 o 
   3   6   1     3608.04     3981.11     91.78 o 
   4   6   1      463.61      468.68     20.85 o 
   5   6   1      160.09      191.06     14.38 o 
   6   6   1     1621.46     1540.53     46.79 o 
   7   6   1      522.36      510.98     25.33 o 
   8   6   1      179.47      184.32     16.84 o 
   9   6   1       99.87       88.38     14.58 o 
  10   6   1        0.41        3.17     12.93 o 
  -6   7   1      108.41      104.41     16.46 o 
  -5   7   1      292.28      288.29     20.87 o 
  -4   7   1      598.19      542.05     26.98 o 
  -3   7   1      119.66      119.37     15.34 o 
  -2   7   1     1383.24     1372.44     43.37 o 
  -1   7   1      311.95      311.35     18.03 o 
   0   7   1     1696.84     1653.33     47.30 o 
   1   7   1      189.38      179.98      8.89 o 
   2   7   1     1455.34     1560.87     29.96 o 
   3   7   1      661.65      721.33     18.58 o 
   4   7   1       20.78       24.68      8.34 o 
   5   7   1      695.23      666.06     27.64 o 
   6   7   1      212.72      189.34     17.04 o 
   7   7   1     1028.68     1050.04     38.93 o 
   8   7   1      810.14      834.85     35.43 o 
   9   7   1       37.40       31.14     14.18 o 
  -6   8   1       76.89       76.87     16.53 o 
  -5   8   1       81.77       48.31     14.07 o 
  -4   8   1      232.85      242.92     19.73 o 
  -3   8   1      100.94       87.47     13.95 o 
  -2   8   1       81.99      107.25     15.17 o 
  -1   8   1     2040.72     2097.79     59.62 o 
   0   8   1       77.76       61.70     11.13 o 
   1   8   1      919.20      929.60     33.91 o 
   2   8   1      929.46      945.12     22.37 o 
   3   8   1       33.17       25.45      7.35 o 
   4   8   1     3198.01     3383.60     58.55 o 
   5   8   1      621.16      657.00     52.19 o 
   6   8   1      280.80      284.95     20.52 o 
   7   8   1     1385.23     1417.55     48.89 o 
   8   8   1      102.72       90.92     17.02 o 
   9   8   1       76.13       94.04     18.18 o 
  -4   9   1       53.67       31.90     13.44 o 
  -3   9   1      200.42      205.97     21.68 o 
  -2   9   1      648.71      627.56     30.43 o 
  -1   9   1      327.61      370.64     23.51 o 
   0   9   1      831.97      848.37     34.31 o 
   1   9   1      948.55      951.54     36.62 o 
   2   9   1       11.37       -1.47      9.00 o 
   3   9   1      865.30      885.21     23.19 o 
   4   9   1     1533.17     1572.21     34.01 o 
   5   9   1      124.24      127.04     25.82 o 
   6   9   1      518.96      573.56     20.60 o 
   7   9   1       75.61       80.23     10.86 o 
   8   9   1      113.21      159.60     14.63 o 
  -3  10   1      121.96      136.31     19.48 o 
  -2  10   1       13.53       15.14     11.18 o 
  -1  10   1      603.48      615.06     31.90 o 
   0  10   1      399.71      385.96     24.52 o 
   1  10   1        1.90        4.06     10.47 o 
   2  10   1      262.39      264.35     21.56 o 
   3  10   1      516.83      519.15     28.58 o 
   4  10   1      245.36      255.96     20.36 o 
   5  10   1      467.85      510.88     19.24 o 
   6  10   1      282.19      298.03     16.26 o 
   7  10   1      198.29      199.70     14.99 o 
  -1  11   1       89.81       72.53     17.50 o 
   0  11   1        3.50        4.44     11.97 o 
   1  11   1      236.31      256.80     21.94 o 
   2  11   1       99.57      119.04     19.15 o 
   3  11   1        0.28      -14.15     10.70 o 
   4  11   1      903.03      893.23     40.35 o 
   5  11   1        4.99       -4.06     13.24 o 
  -2 -11   2       93.90      133.60     19.98 o 
  -1 -11   2      463.66      498.07     30.36 o 
  -5 -10   2      165.20      162.23     21.81 o 
  -4 -10   2       83.83       69.43     10.61 o 
  -3 -10   2      327.32      275.11     22.49 o 
  -2 -10   2      477.05      508.09     27.46 o 
  -1 -10   2        1.33        3.60     10.37 o 
   0 -10   2      405.15      420.70     25.28 o 
   1 -10   2       60.26       90.99     16.03 o 
   2 -10   2       45.67       21.33     14.48 o 
  -7  -9   2       89.41      107.44     18.31 o 
  -6  -9   2      392.56      367.81     17.36 o 
  -5  -9   2       33.20       44.95      9.62 o 
  -4  -9   2       39.18       41.14      8.63 o 
  -3  -9   2     2079.31     2059.65     41.73 o 
  -2  -9   2      655.14      617.11     19.64 o 
  -1  -9   2      249.36      276.22     19.43 o 
   0  -9   2      633.20      552.34     27.29 o 
   1  -9   2       10.61        1.88      9.92 o 
   2  -9   2      656.05      644.55     31.17 o 
   3  -9   2      364.25      359.48     24.09 o 
   4  -9   2      151.94      128.20     19.48 o 
  -8  -8   2      180.68      201.29     15.11 o 
  -7  -8   2      528.00      542.50     20.82 o 
  -6  -8   2      131.93      134.15     16.03 o 
  -5  -8   2      335.39      346.92     14.92 o 
  -4  -8   2      230.24      240.94     12.60 o 
  -3  -8   2        8.48       -0.02      5.70 o 
  -2  -8   2      952.75      998.51     30.56 o 
  -1  -8   2      339.15      335.77     13.40 o 
   0  -8   2       12.88       18.61      9.51 o 
   1  -8   2      575.89      547.40     26.32 o 
   2  -8   2      198.18      186.35     16.18 o 
   3  -8   2      354.91      358.14     22.57 o 
   4  -8   2      824.53      812.54     35.88 o 
   5  -8   2       10.13       17.27     12.20 o 
  -8  -7   2      315.30      323.28     16.73 o 
  -7  -7   2       14.44       16.23      8.94 o 
  -6  -7   2      757.19      768.24     22.49 o 
  -5  -7   2      600.33      608.01     18.91 o 
  -4  -7   2        4.61       -6.08      5.12 o 
  -3  -7   2      722.18      792.30     20.52 o 
  -2  -7   2      498.88      508.05     15.77 o 
  -1  -7   2      358.04      356.44     13.12 o 
   0  -7   2      200.96      198.49     14.95 o 
   1  -7   2      371.55      394.55     21.12 o 
   2  -7   2      923.88      877.36     32.89 o 
   3  -7   2     1429.84     1431.63     46.28 o 
   4  -7   2       37.85       36.57     10.58 o 
   5  -7   2      571.73      534.57     28.20 o 
   6  -7   2      240.46      227.53     21.35 o 
  -9  -6   2      514.83      560.80     21.60 o 
  -8  -6   2        9.67       25.24      8.34 o 
  -7  -6   2      432.64      452.45     17.57 o 
  -6  -6   2      512.52      554.05     29.94 o 
  -5  -6   2      506.05      518.22     16.80 o 
  -4  -6   2     1734.46     1793.54     34.87 o 
  -3  -6   2      243.19      251.43     22.95 o 
  -2  -6   2     1152.53     1212.72     58.24 o 
  -1  -6   2     3600.31     3583.96     57.56 o 
   0  -6   2      400.64      417.20     24.49 o 
   1  -6   2       45.56       40.66      8.32 o 
   2  -6   2     1494.12     1510.45     29.17 o 
   3  -6   2       23.64       42.58      9.56 o 
   4  -6   2     1142.90     1204.66     41.01 o 
   5  -6   2       63.26       68.14     13.72 o 
   6  -6   2       34.53       36.47     12.27 o 
   7  -6   2      392.83      368.08     24.90 o 
  -9  -5   2       19.69       24.50      8.59 o 
  -8  -5   2      359.51      380.55     22.34 o 
  -7  -5   2     1092.00     1125.71     38.67 o 
  -6  -5   2      191.76      176.71     10.84 o 
  -5  -5   2     2607.44     2773.77     48.82 o 
  -4  -5   2       10.49        2.19      4.01 o 
  -3  -5   2      906.79      881.94     19.88 o 
  -2  -5   2     2576.25     2631.09     43.71 o 
  -1  -5   2       10.96       10.01      9.24 o 
   0  -5   2      832.37      784.86     17.25 o 
   1  -5   2     1128.53     1116.06     22.27 o 
   2  -5   2        1.60        2.55      6.12 o 
   3  -5   2     2407.36     2385.65     40.80 o 
   4  -5   2      441.42      449.79     21.96 o 
   5  -5   2       10.19       10.68      8.70 o 
   6  -5   2      781.66      793.97     33.63 o 
   7  -5   2       43.73       51.51     13.59 o 
   8  -5   2      193.24      196.21     19.58 o 
  -9  -4   2      158.96      185.08     18.97 o 
  -8  -4   2     1885.76     1831.23     54.98 o 
  -7  -4   2      516.27      491.38     23.74 o 
  -6  -4   2      954.89      971.44     32.56 o 
  -5  -4   2      113.99      102.45      9.56 o 
  -4  -4   2     2279.50     2410.86     41.46 o 
  -3  -4   2     1400.09     1412.57     26.63 o 
  -2  -4   2       14.33        7.55      3.04 o 
  -1  -4   2     4214.09     4504.04     67.34 o 
   0  -4   2     1450.62     1540.86     26.91 o 
   1  -4   2      773.14      762.18     27.26 o 
   2  -4   2     6322.57     6276.35     91.82 o 
   3  -4   2     2169.77     2204.00     37.44 o 
   4  -4   2       58.47       54.04     10.96 o 
   5  -4   2     3275.63     3276.58     80.70 o 
   6  -4   2       75.09       71.79     12.45 o 
   7  -4   2      140.18      130.96     15.80 o 
   8  -4   2      639.72      647.49     31.98 o 
   9  -4   2       13.40       33.35     13.52 o 
 -10  -3   2      360.02      333.08     24.93 o 
  -9  -3   2      106.48      116.12     16.66 o 
  -8  -3   2       23.49       10.55      8.88 o 
  -7  -3   2     2710.30     2685.10     69.28 o 
  -6  -3   2      288.97      285.17     15.80 o 
  -5  -3   2     1896.54     1871.83     48.34 o 
  -4  -3   2     1410.46     1410.12     37.18 o 
  -3  -3   2      656.13      746.19     29.65 o 
  -2  -3   2    13066.91    13396.12    186.74 o 
  -1  -3   2    13181.78    13340.55    185.33 o 
   0  -3   2      423.01      413.71     13.59 o 
   1  -3   2     1060.77     1023.76     46.78 o 
   2  -3   2     2245.74     2347.07     37.56 o 
   3  -3   2     2163.78     2202.32     36.42 o 
   4  -3   2     3751.26     3673.83     57.46 o 
   5  -3   2     1177.28     1199.17     25.22 o 
   6  -3   2      749.77      791.58     19.66 o 
   7  -3   2      446.18      404.98     22.67 o 
   8  -3   2        2.48        2.76     10.30 o 
   9  -3   2      349.26      343.96     23.81 o 
 -10  -2   2      142.11      161.85     20.01 o 
  -9  -2   2       73.03       48.56     12.40 o 
  -8  -2   2     1328.46     1288.24     42.83 o 
  -7  -2   2      262.95      223.19     15.19 o 
  -6  -2   2      432.03      426.99     19.32 o 
  -5  -2   2     5819.42     5962.54    127.13 o 
  -4  -2   2       10.68       14.96      4.67 o 
  -3  -2   2     1232.16     1269.96     31.73 o 
  -2  -2   2     8066.94     8385.17    118.15 o 
  -1  -2   2      131.51      127.08      4.67 o 
   0  -2   2     7574.98     7159.36    224.03 o 
   1  -2   2     2083.36     2047.77     31.81 o 
   2  -2   2      888.75      942.27     17.30 o 
   3  -2   2     3107.25     3059.81     67.52 o 
   4  -2   2      959.78     1036.98     20.56 o 
   5  -2   2      656.75      667.30     12.12 o 
   6  -2   2     1761.44     1825.09     51.23 o 
   7  -2   2       25.51       24.57      8.85 o 
   8  -2   2     1003.11      913.19     35.88 o 
   9  -2   2      363.16      354.31     24.24 o 
 -10  -1   2        4.81        5.58     11.89 o 
  -9  -1   2      306.70      299.40     22.01 o 
  -8  -1   2      244.38      241.71     17.60 o 
  -7  -1   2      285.21      324.76     17.93 o 
  -6  -1   2     1590.34     1557.31     43.16 o 
  -5  -1   2       64.75       65.38      8.14 o 
  -4  -1   2     4735.33     4981.21    105.14 o 
  -3  -1   2     2561.34     2658.29     41.08 o 
  -2  -1   2     1591.77     1765.02     27.82 o 
  -1  -1   2    23739.19    21145.33    290.06 o 
   0  -1   2       27.28       20.89      3.46 o 
   1  -1   2     3216.31     3337.03     48.37 o 
   2  -1   2      399.13      357.04      9.67 o 
   3  -1   2      412.42      399.11     13.62 o 
   4  -1   2     2177.58     2258.90     67.83 o 
   5  -1   2     2422.17     2366.22     40.69 o 
   6  -1   2      657.91      684.42     25.84 o 
   7  -1   2     1134.22     1147.04     38.01 o 
   8  -1   2      283.18      273.48     19.02 o 
   9  -1   2       91.26      111.20     16.43 o 
  10  -1   2      452.07      493.33     28.66 o 
  -9   0   2       47.69       28.91     11.36 o 
  -8   0   2      169.37      161.14     15.67 o 
  -7   0   2     1278.82     1353.78     27.81 o 
  -6   0   2      116.87      127.64     11.03 o 
  -5   0   2      610.91      593.33     21.30 o 
  -4   0   2      472.31      484.63     17.45 o 
  -3   0   2     2880.34     3094.11     66.65 o 
  -2   0   2     1365.49     1385.04     31.40 o 
  -1   0   2      321.61      333.08      8.70 o 
   1   0   2     4076.38     3999.85     80.80 o 
   2   0   2      624.13      626.97     11.75 o 
   3   0   2     1147.37     1112.53     33.79 o 
   4   0   2     3260.26     3469.25     53.24 o 
   5   0   2        0.19        1.31      2.09 o 
   6   0   2     1250.56     1234.40     37.38 o 
   7   0   2     1114.59     1141.36     37.41 o 
   8   0   2      197.69      186.83     16.21 o 
   9   0   2      410.20      412.23     23.99 o 
  10   0   2      141.55      144.05     18.56 o 
  -9   1   2      267.66      264.02     20.11 o 
  -8   1   2      338.28      373.81     22.22 o 
  -7   1   2        6.60        1.13      5.21 o 
  -6   1   2     1751.61     1705.36     33.08 o 
  -5   1   2      416.97      430.52     12.05 o 
  -4   1   2     1433.84     1422.14     25.33 o 
  -3   1   2     8402.10     8476.54    155.36 o 
  -2   1   2     1773.79     1732.15     35.71 o 
  -1   1   2     1737.14     1678.61     25.45 o 
   0   1   2     9707.92     8798.66    174.93 o 
   1   1   2      432.73      444.44     11.69 o 
   2   1   2     6573.51     6901.24    171.14 o 
   3   1   2     8121.35     8067.56    242.99 o 
   4   1   2      214.01      245.92     11.56 o 
   5   1   2      876.16      752.94     24.55 o 
   6   1   2     1680.93     1642.12     45.01 o 
   7   1   2        7.96       -2.69      5.45 o 
   8   1   2     1576.72     1574.89     48.26 o 
   9   1   2       12.12        4.36      8.83 o 
  10   1   2       40.93       32.97     12.25 o 
  -9   2   2       83.98       96.52     15.52 o 
  -8   2   2       11.68        3.70      9.28 o 
  -7   2   2     2105.15     2054.07     57.77 o 
  -6   2   2     1475.06     1525.73     29.79 o 
  -5   2   2       60.59       66.99      5.92 o 
  -4   2   2     3401.74     3377.06     52.61 o 
  -3   2   2     5724.92     5871.68    126.09 o 
  -2   2   2     1913.44     1970.66     31.35 o 
  -1   2   2     4934.34     4709.27     67.46 o 
   0   2   2     5120.87     4875.97     69.82 o 
   1   2   2     9565.53     8707.00    131.57 o 
   2   2   2     4872.68     4906.42    100.63 o 
   3   2   2      273.30      278.53     11.26 o 
   4   2   2     3996.60     3837.09     83.76 o 
   5   2   2     1476.54     1417.15     38.62 o 
   6   2   2      198.28      171.23     12.88 o 
   8   2   2      608.26      600.02     27.08 o 
   9   2   2      365.30      355.83     22.32 o 
  10   2   2      272.11      274.62     21.61 o 
  -9   3   2        1.63       -8.44     11.13 o 
  -8   3   2       58.87       67.13     13.09 o 
  -7   3   2      674.97      692.48     29.54 o 
  -6   3   2       11.85        6.56      5.52 o 
  -5   3   2      317.88      335.49     16.85 o 
  -4   3   2      191.39      213.38      9.74 o 
  -3   3   2     1825.06     1866.06     33.51 o 
  -2   3   2     6853.83     6678.47     96.20 o 
  -1   3   2       10.19       10.16      2.57 o 
   0   3   2     5042.42     5101.53     73.58 o 
   1   3   2      244.97      238.33      9.17 o 
   2   3   2       14.45        8.47      3.65 o 
   3   3   2     2487.77     2456.86     56.15 o 
   4   3   2        2.80        6.47      3.85 o 
   5   3   2      666.79      626.14     22.44 o 
   6   3   2     1139.14     1122.69     35.02 o 
   7   3   2      172.05      179.78     14.38 o 
   8   3   2     1243.82     1138.69     39.46 o 
   9   3   2      333.37      311.17     21.02 o 
  10   3   2        8.46        8.67     11.44 o 
  -8   4   2        0.31       12.40     12.25 o 
  -7   4   2      188.32      171.89     16.00 o 
  -6   4   2      638.27      622.59     17.96 o 
  -5   4   2       46.43       54.72      6.76 o 
  -4   4   2      351.75      301.20     11.10 o 
  -3   4   2     1879.08     1842.34     33.06 o 
  -2   4   2       15.63       10.45      3.68 o 
  -1   4   2     5940.76     5924.43    120.94 o 
   0   4   2      165.86      119.91      6.16 o 
   1   4   2      395.85      432.21     16.00 o 
   3   4   2      944.02     1015.19     29.34 o 
   4   4   2     2093.31     2077.70     51.46 o 
   5   4   2     2532.53     2561.88     62.69 o 
   6   4   2      118.19      131.01     11.94 o 
   7   4   2      343.63      331.71     19.05 o 
   8   4   2      977.29      914.99     34.79 o 
   9   4   2      256.44      244.78     18.99 o 
  10   4   2      577.76      659.82     33.04 o 
  -8   5   2      220.97      193.40     21.68 o 
  -7   5   2       45.19       51.99     12.53 o 
  -6   5   2        0.34       15.85     10.19 o 
  -5   5   2      403.87      423.77     14.80 o 
  -4   5   2      739.07      753.52     19.63 o 
  -3   5   2        0.30       -0.70      4.41 o 
  -2   5   2     3906.99     3668.90    130.12 o 
  -1   5   2     2891.10     3036.53     49.36 o 
   0   5   2     2804.53     3113.68     47.45 o 
   1   5   2     1451.73     1247.72     34.64 o 
   2   5   2     1296.62     1314.31     36.34 o 
   3   5   2     2238.13     2314.69     56.91 o 
   4   5   2     2529.52     2445.63     60.71 o 
   5   5   2        2.64       -6.54      4.97 o 
   6   5   2     2277.28     2305.08     60.79 o 
   7   5   2     1248.02     1210.54     40.04 o 
   8   5   2       94.25       88.63     14.25 o 
   9   5   2      659.59      660.30     31.67 o 
  10   5   2      165.15      138.21     18.77 o 
  -7   6   2       34.73       18.11     12.78 o 
  -6   6   2       89.53       89.85     14.73 o 
  -5   6   2      511.53      514.49     17.57 o 
  -4   6   2      231.40      227.70     15.80 o 
  -3   6   2     2647.67     2651.41     47.14 o 
  -2   6   2     1071.03     1014.52     23.06 o 
  -1   6   2      930.56      980.04     32.00 o 
   0   6   2     1069.40     1105.48     20.83 o 
   1   6   2       47.98       34.93      9.90 o 
   2   6   2     2007.33     2037.86     52.83 o 
   3   6   2     6173.07     6690.88    144.17 o 
   4   6   2        6.59       10.88      6.95 o 
   5   6   2      712.98      638.62     25.66 o 
   6   6   2     1334.43     1386.36     43.34 o 
   7   6   2       11.01       12.81      8.65 o 
   8   6   2      223.30      230.37     17.90 o 
   9   6   2      832.21      760.73     34.69 o 
  10   6   2       52.21       57.24     16.23 o 
  -6   7   2       65.00       69.49     14.68 o 
  -5   7   2      100.30       93.27     17.85 o 
  -4   7   2     1374.95     1320.74     38.15 o 
  -3   7   2      575.35      570.02     26.75 o 
  -2   7   2      320.75      342.16     20.09 o 
  -1   7   2     1709.16     1629.77     47.30 o 
   0   7   2      150.51      126.88     13.11 o 
   1   7   2      254.68      253.98      9.66 o 
   2   7   2     1653.32     1689.44     33.56 o 
   3   7   2       59.80       54.60      9.81 o 
   4   7   2     1283.46     1319.97     41.36 o 
   5   7   2      164.67      212.16     16.76 o 
   6   7   2       71.85       67.74     11.64 o 
   7   7   2       99.58      111.28     14.53 o 
   8   7   2      356.17      325.70     21.91 o 
   9   7   2      307.24      262.96     21.94 o 
  -5   8   2      261.14      277.49     22.85 o 
  -4   8   2      234.02      242.62     19.96 o 
  -3   8   2      512.75      493.28     26.12 o 
  -2   8   2     1105.62     1083.71     39.11 o 
  -1   8   2      210.13      227.63     17.88 o 
   0   8   2       76.21       62.41     11.18 o 
   1   8   2      964.40      951.71     34.36 o 
   2   8   2      155.29      163.33      9.65 o 
   3   8   2     1832.26     1824.73     35.52 o 
   4   8   2      347.79      372.29     21.18 o 
   5   8   2      582.15      608.29     27.64 o 
   6   8   2     1177.49     1244.83     43.24 o 
   7   8   2       46.43       60.61     13.36 o 
   8   8   2      281.55      328.01     22.98 o 
   9   8   2      634.64      613.38     32.46 o 
  -4   9   2       52.90       61.22     14.61 o 
  -3   9   2      251.05      253.83     21.43 o 
  -2   9   2        1.58       -0.28     10.02 o 
  -1   9   2      938.81      949.03     37.33 o 
   0   9   2     1283.71     1388.21     46.46 o 
   1   9   2        0.13       -4.34      8.80 o 
   2   9   2     1774.19     1784.08     54.45 o 
   3   9   2     2102.04     2177.85     62.82 o 
   4   9   2      573.08      581.27     18.83 o 
   5   9   2      710.62      761.92     22.39 o 
   6   9   2      352.66      351.34     22.82 o 
   7   9   2       66.17       66.39     14.15 o 
   8   9   2      339.37      327.07     25.44 o 
  -3  10   2      107.83      125.43     20.11 o 
  -2  10   2       65.48       44.23     13.82 o 
  -1  10   2      533.56      533.96     29.70 o 
   0  10   2       40.54       48.94     12.93 o 
   1  10   2      659.83      721.82     32.97 o 
   2  10   2      394.04      416.24     25.54 o 
   3  10   2      124.61      155.15     17.65 o 
   4  10   2      845.22      894.27     37.84 o 
   5  10   2      127.73      114.97     11.29 o 
   6  10   2       84.06       96.97     13.96 o 
   7  10   2      400.49      433.53     19.47 o 
  -1  11   2        1.66        1.24     12.76 o 
   0  11   2      208.11      223.65     20.95 o 
   1  11   2      339.40      331.63     24.37 o 
   2  11   2      127.87      162.94     19.73 o 
   3  11   2      171.24      204.38     21.73 o 
   4  11   2      164.46      208.05     22.44 o 
   5  11   2      153.79      171.43     20.72 o 
   6  11   2      284.25      305.67     25.92 o 
  -4 -10   3       25.30       53.59     10.12 o 
  -3 -10   3      504.14      488.13     19.54 o 
  -2 -10   3       37.05       35.63     12.25 o 
  -1 -10   3      450.06      447.99     26.60 o 
   0 -10   3      133.01      171.46     20.77 o 
   1 -10   3       54.32       44.56     13.85 o 
   2 -10   3      296.66      309.95     24.19 o 
  -6  -9   3       67.18       52.54     10.37 o 
  -5  -9   3      197.10      177.65     33.23 o 
  -4  -9   3      167.53      175.06     12.15 o 
  -3  -9   3        6.86        0.84      7.10 o 
  -2  -9   3     1152.53     1118.53     28.09 o 
  -1  -9   3      353.99      341.68     21.45 o 
   0  -9   3      278.38      235.85     19.35 o 
   1  -9   3      730.35      709.47     32.44 o 
   2  -9   3       82.40       67.00     14.91 o 
   3  -9   3      180.00      209.30     21.68 o 
   4  -9   3      485.51      476.47     28.58 o 
  -7  -8   3        0.47       -7.35      7.97 o 
  -6  -8   3      356.91      371.79     17.30 o 
  -5  -8   3      962.96      961.23     26.30 o 
  -4  -8   3        1.02        3.39      6.58 o 
  -3  -8   3     1192.36     1200.45     28.42 o 
  -2  -8   3      417.66      382.89     14.87 o 
  -1  -8   3        1.84        6.53      6.01 o 
   0  -8   3     1103.06     1043.47     37.36 o 
   1  -8   3       61.40       75.75     12.68 o 
   2  -8   3      108.68      128.07     16.00 o 
   3  -8   3     1251.53     1155.53     42.35 o 
   4  -8   3       34.14       35.43     12.20 o 
   5  -8   3      239.50      252.92     22.37 o 
  -8  -7   3       37.09       22.98     13.85 o 
  -7  -7   3      217.96      203.95     13.56 o 
  -6  -7   3      565.50      569.82     19.61 o 
  -5  -7   3      113.74      105.44      9.80 o 
  -4  -7   3      615.01      636.79     19.09 o 
  -3  -7   3      711.96      697.58     43.15 o 
  -2  -7   3       64.61       61.76      8.44 o 
  -1  -7   3      723.68      742.67     22.93 o 
   0  -7   3     1131.06     1117.49     34.54 o 
   1  -7   3      911.10      945.39     22.69 o 
   2  -7   3      704.74      686.88     28.83 o 
   3  -7   3        2.39        0.84      8.19 o 
   4  -7   3      909.41      943.32     36.98 o 
   5  -7   3      204.38      206.46     19.68 o 
   6  -7   3       33.60       22.87     12.96 o 
  -8  -6   3      286.15      270.93     15.04 o 
  -7  -6   3      225.43      218.03     13.02 o 
  -6  -6   3      151.42      126.31     11.88 o 
  -5  -6   3     1210.49     1201.60     27.56 o 
  -4  -6   3      191.64      209.10     10.59 o 
  -3  -6   3       43.07       38.65      5.80 o 
  -2  -6   3     2163.89     2136.20     38.54 o 
  -1  -6   3      308.12      310.66     23.98 o 
   0  -6   3      866.28      855.52     20.16 o 
   1  -6   3     3838.05     3982.08     63.68 o 
   2  -6   3       17.37       21.77      5.22 o 
   3  -6   3     1257.93     1307.47     41.97 o 
   4  -6   3      420.41      446.29     23.74 o 
   5  -6   3        9.60       18.99      9.87 o 
   6  -6   3      594.24      613.71     30.25 o 
   7  -6   3      153.71      159.36     20.59 o 
  -9  -5   3      391.36      387.65     26.58 o 
  -8  -5   3      575.00      592.60     20.57 o 
  -7  -5   3       38.03       22.30      9.81 o 
  -6  -5   3      709.93      726.16     20.76 o 
  -5  -5   3        5.80       12.24      4.95 o 
  -4  -5   3      920.85      898.23     21.23 o 
  -3  -5   3     4325.34     4532.16     70.84 o 
  -2  -5   3     1472.10     1526.72     58.20 o 
  -1  -5   3      576.42      539.95     14.34 o 
   0  -5   3     1706.57     1752.95     31.62 o 
   1  -5   3       34.74       34.19      4.99 o 
   2  -5   3     2270.03     2288.48     51.40 o 
   3  -5   3     1071.13     1060.82     22.88 o 
   4  -5   3       14.83        3.22      7.25 o 
   5  -5   3      756.62      798.84     31.73 o 
   6  -5   3      308.36      333.38     22.24 o 
   7  -5   3      171.56      167.20     19.07 o 
   8  -5   3      507.89      481.97     29.14 o 
  -9  -4   3      524.87      523.44     20.24 o 
  -8  -4   3       83.40       80.70     10.43 o 
  -7  -4   3     1274.83     1299.56     29.98 o 
  -6  -4   3      433.02      491.05     16.01 o 
  -5  -4   3      358.21      344.66     12.52 o 
  -4  -4   3      858.98      883.74     20.25 o 
  -3  -4   3       27.37       21.85      6.45 o 
  -2  -4   3      993.15      942.53     26.91 o 
  -1  -4   3     1529.69     1454.33     40.75 o 
   0  -4   3      388.49      428.15     11.45 o 
   1  -4   3     3041.58     3064.56     65.40 o 
   2  -4   3     1849.44     1920.79     53.79 o 
   3  -4   3      324.85      352.79     11.42 o 
   4  -4   3     2004.32     2061.84     54.36 o 
   5  -4   3     1270.96     1175.97     25.17 o 
   6  -4   3      494.40      474.74     24.40 o 
   7  -4   3      753.87      727.28     32.26 o 
   8  -4   3        2.22       -3.91     10.40 o 
   9  -4   3      192.34      213.41     22.85 o 
  -9  -3   3        9.33       10.27      8.89 o 
  -8  -3   3     2217.21     2248.91     63.25 o 
  -7  -3   3       23.86        7.48      8.44 o 
  -6  -3   3      211.53      208.16     10.41 o 
  -5  -3   3     2176.65     2098.01     37.82 o 
  -4  -3   3        0.18        0.81      8.27 o 
  -3  -3   3     2852.38     2928.94     46.72 o 
  -2  -3   3     7128.64     7376.77    172.98 o 
  -1  -3   3       60.43       68.05      4.73 o 
   0  -3   3     3522.83     3543.28    113.83 o 
   1  -3   3       77.93       63.99      5.35 o 
   2  -3   3      241.96      309.11      9.47 o 
   3  -3   3     9950.79    10950.54    159.32 o 
   4  -3   3      815.09      821.01     18.40 o 
   5  -3   3      490.42      496.05     20.17 o 
   6  -3   3     1564.60     1565.07     31.37 o 
   7  -3   3        0.08      -11.34      7.96 o 
   8  -3   3      299.71      270.26     21.25 o 
   9  -3   3       77.40       93.45     15.70 o 
  -9  -2   3      421.18      389.89     24.62 o 
  -8  -2   3      286.91      300.80     19.73 o 
  -7  -2   3     1792.60     1696.97     49.02 o 
  -6  -2   3      210.02      206.94     13.64 o 
  -5  -2   3     1244.29     1237.73     35.05 o 
  -4  -2   3     6922.97     7261.79    105.97 o 
  -3  -2   3     8846.25     8765.90    124.76 o 
  -2  -2   3     1151.54     1264.49     35.30 o 
  -1  -2   3     5507.11     5461.75     85.46 o 
   0  -2   3      217.29      194.64      6.04 o 
   1  -2   3      661.07      754.20     14.60 o 
   2  -2   3     1764.43     1687.48     44.01 o 
   3  -2   3     2773.93     3039.62     65.20 o 
   4  -2   3     4905.32     5293.60     85.84 o 
   5  -2   3     1420.74     1362.65     40.98 o 
   6  -2   3        2.43        6.36      4.26 o 
   7  -2   3      552.84      574.79     26.27 o 
   8  -2   3      300.61      265.19     19.02 o 
   9  -2   3       51.84       44.46     13.14 o 
  -9  -1   3      130.31      139.48     17.93 o 
  -8  -1   3      158.83      173.92     17.83 o 
  -7  -1   3      867.68      856.34     21.99 o 
  -6  -1   3      170.89      182.01     12.78 o 
  -5  -1   3       67.38       63.96      8.12 o 
  -4  -1   3     4540.25     4786.60     80.07 o 
  -3  -1   3     2050.99     2190.12     57.53 o 
  -2  -1   3     6758.87     6891.29     97.55 o 
  -1  -1   3       14.37       32.44      3.04 o 
   0  -1   3      140.77      160.79      4.54 o 
   1  -1   3    10503.17    10167.05    141.34 o 
   2  -1   3     5308.27     5417.60    124.84 o 
   3  -1   3      329.21      331.45      9.06 o 
   4  -1   3     2857.36     2944.67     46.71 o 
   5  -1   3      121.39      143.48      7.57 o 
   6  -1   3     1087.08     1051.01     23.07 o 
   7  -1   3     1098.65     1045.24     35.88 o 
   8  -1   3       78.29       82.67     13.01 o 
   9  -1   3      524.85      521.96     27.29 o 
  10  -1   3      129.30      126.50     18.67 o 
  -9   0   3       70.86       78.87     14.73 o 
  -8   0   3      472.79      478.24     24.29 o 
  -7   0   3       93.52       96.81      8.02 o 
  -6   0   3      801.27      826.92     28.40 o 
  -5   0   3      591.35      586.66     21.20 o 
  -4   0   3        2.29        0.43      3.85 o 
  -3   0   3     8488.40     8390.11    298.67 o 
  -2   0   3      236.76      201.18      5.75 o 
  -1   0   3       18.78       21.53      3.04 o 
   0   0   3     4169.95     4276.22     86.20 o 
   1   0   3      247.60      268.64      6.16 o 
   2   0   3     5412.01     5461.37    172.45 o 
   3   0   3    13691.17    12767.51    177.56 o 
   4   0   3      429.39      443.66     11.35 o 
   5   0   3     1857.56     1903.35     33.44 o 
   6   0   3      821.56      816.82     19.37 o 
   7   0   3       20.48       21.15      7.91 o 
   8   0   3     1050.32      974.18     35.81 o 
   9   0   3       25.50       16.46     10.52 o 
  10   0   3      352.36      356.82     24.62 o 
  -9   1   3      149.82      165.20     18.94 o 
  -8   1   3        0.28       -2.46      9.41 o 
  -7   1   3      592.61      610.83     17.52 o 
  -6   1   3      565.31      578.58     15.78 o 
  -5   1   3       68.10       43.89     11.67 o 
  -4   1   3     2975.85     3209.56     84.20 o 
  -3   1   3      670.65      788.21     12.64 o 
  -2   1   3     3993.28     4110.29     48.52 o 
  -1   1   3      183.08      161.99      3.90 o 
   0   1   3     2698.36     2536.72     64.57 o 
   1   1   3     3939.82     3911.36     55.77 o 
   2   1   3     2831.41     2932.10     54.35 o 
   3   1   3      139.50      138.31      5.70 o 
   4   1   3     5503.94     5306.24    116.52 o 
   5   1   3      826.38      745.03     28.01 o 
   6   1   3      461.92      433.61     19.15 o 
   7   1   3     1562.75     1567.58     45.77 o 
   8   1   3      673.71      613.36     27.36 o 
   9   1   3      639.23      610.39     28.76 o 
  10   1   3      447.84      497.11     27.97 o 
  -9   2   3       30.34       15.72     12.43 o 
  -8   2   3      471.35      475.20     25.72 o 
  -7   2   3      441.95      477.83     15.66 o 
  -6   2   3      544.18      500.32     15.03 o 
  -5   2   3     3976.01     4076.07     63.79 o 
  -4   2   3      138.36      113.07      6.63 o 
  -3   2   3     1934.18     1961.71     32.60 o 
  -2   2   3     7157.00     7130.23     81.86 o 
  -1   2   3      549.22      562.67     11.41 o 
   0   2   3      292.25      292.35      9.64 o 
   1   2   3     7438.95     7387.39    122.81 o 
   2   2   3     7610.75     7536.57     85.94 o 
   3   2   3     4305.81     4311.89     63.64 o 
   4   2   3     1623.43     1590.56     40.02 o 
   5   2   3      296.30      273.76     13.80 o 
   6   2   3     1251.46     1253.04     37.46 o 
   7   2   3     1509.89     1530.48     45.72 o 
   8   2   3     1224.38     1164.46     40.02 o 
   9   2   3      428.44      401.07     23.74 o 
  10   2   3       54.81       41.41     13.31 o 
  -8   3   3      285.08      270.49     20.97 o 
  -7   3   3      102.16       92.54     13.69 o 
  -6   3   3     2002.51     1962.68     56.62 o 
  -5   3   3      641.37      616.63     16.39 o 
  -4   3   3      503.66      502.77     13.70 o 
  -3   3   3     1549.80     1493.88     20.85 o 
  -2   3   3       84.01       78.38      5.33 o 
  -1   3   3     4662.34     4606.63     98.41 o 
   0   3   3     4277.54     4241.07     88.66 o 
   1   3   3     5170.40     5089.51     59.31 o 
   2   3   3      695.51      683.40     20.16 o 
   3   3   3      642.74      665.75     20.57 o 
   4   3   3       50.04       28.40      5.27 o 
   5   3   3     2239.08     2076.64     52.24 o 
   6   3   3      343.44      366.50     17.85 o 
   7   3   3      300.56      291.39     17.50 o 
   8   3   3      778.64      754.13     30.81 o 
   9   3   3      152.89      128.70     15.32 o 
  10   3   3      446.55      447.48     26.91 o 
  -8   4   3       45.95       27.95     12.33 o 
  -7   4   3      259.74      276.10     19.81 o 
  -6   4   3        0.36        0.90      5.78 o 
  -5   4   3      665.42      637.93     17.74 o 
  -4   4   3     1343.47     1316.71     26.93 o 
  -3   4   3      112.27      113.00      6.99 o 
  -2   4   3     4004.20     3906.57     60.38 o 
  -1   4   3     2492.56     2619.27     77.51 o 
   0   4   3     1082.52     1109.48     22.47 o 
   1   4   3     3536.25     3450.68     52.80 o 
   2   4   3      141.82      109.40      8.04 o 
   3   4   3     1329.98     1507.15     39.13 o 
   4   4   3     1072.49      858.16     26.96 o 
   5   4   3      539.04      575.55     21.94 o 
   6   4   3     3145.42     2999.62     73.42 o 
   7   4   3     1403.69     1343.55     42.22 o 
   8   4   3       19.88       12.63      8.24 o 
   9   4   3      562.95      557.54     28.10 o 
  10   4   3      185.77      203.41     19.65 o 
  -8   5   3      214.08      265.17     22.98 o 
  -7   5   3       60.90       57.90     13.24 o 
  -6   5   3      745.30      722.96     20.90 o 
  -5   5   3      424.44      400.64     29.44 o 
  -4   5   3      279.37      274.16     11.91 o 
  -3   5   3     1490.77     1507.65     30.81 o 
  -2   5   3      275.64      223.07     16.08 o 
  -1   5   3     1707.49     1676.35     30.80 o 
   0   5   3     3661.56     3759.38     84.17 o 
   1   5   3     1337.01     1383.57     37.23 o 
   2   5   3     6265.68     6646.05    140.14 o 
   3   5   3     4254.95     4111.38     92.01 o 
   4   5   3     1888.66     1883.19     49.43 o 
   5   5   3     1732.78     1704.71     47.02 o 
   6   5   3     1791.85     1794.46     50.49 o 
   7   5   3       74.35       77.27     11.64 o 
   8   5   3      863.62      823.47     33.60 o 
   9   5   3      426.47      401.48     24.80 o 
  10   5   3      173.74      208.33     22.34 o 
  -7   6   3       90.40       82.80     16.92 o 
  -6   6   3      408.45      412.28     24.27 o 
  -5   6   3       85.42       86.44     14.42 o 
  -4   6   3     1157.57     1129.62     26.71 o 
  -3   6   3     1794.19     1769.87     35.10 o 
  -2   6   3       11.24        8.72      4.69 o 
  -1   6   3     2708.12     2700.89     46.44 o 
   0   6   3      263.32      278.37     11.01 o 
   1   6   3     1054.24     1043.87     32.66 o 
   2   6   3     2409.81     2563.96     63.30 o 
   3   6   3        0.65        4.13      5.40 o 
   4   6   3     2956.06     3040.30     74.23 o 
   5   6   3     3119.49     3196.06     78.41 o 
   6   6   3        0.36       -3.55      7.13 o 
   7   6   3     1424.66     1339.11     43.62 o 
   8   6   3      972.00      946.72     36.85 o 
   9   6   3        8.78       16.18     11.03 o 
  10   6   3      470.27      445.81     28.94 o 
  -6   7   3        0.01       -3.32     10.52 o 
  -5   7   3      280.76      297.42     14.57 o 
  -4   7   3     1122.92     1063.76     26.70 o 
  -3   7   3      522.67      505.48     17.27 o 
  -2   7   3     1219.49     1232.61     27.85 o 
  -1   7   3      624.82      630.76     25.82 o 
   0   7   3      808.84      748.55     28.05 o 
   1   7   3     2224.27     2265.06     59.42 o 
   2   7   3      483.22      491.86     21.99 o 
   3   7   3     1853.31     1867.26     51.89 o 
   4   7   3      773.07      817.36     30.38 o 
   5   7   3      416.13      458.36     22.77 o 
   6   7   3      347.89      394.40     22.24 o 
   7   7   3      150.69      155.33     16.84 o 
   8   7   3        4.62       14.25     10.22 o 
   9   7   3      822.53      824.84     37.33 o 
  10   7   3       45.45       63.70     15.75 o 
  -5   8   3      304.66      310.47     22.29 o 
  -4   8   3      137.95      132.25     12.50 o 
  -3   8   3      402.01      403.28     23.46 o 
  -2   8   3      225.37      222.84     17.60 o 
  -1   8   3      650.99      630.25     27.67 o 
   0   8   3      785.60      799.96     31.19 o 
   1   8   3      359.20      371.98     20.39 o 
   2   8   3      404.10      403.12     21.66 o 
   3   8   3      346.42      384.36     21.15 o 
   4   8   3      565.05      562.33     25.99 o 
   5   8   3       31.08       44.03     10.47 o 
   6   8   3      224.93      244.85     19.40 o 
   7   8   3      133.53      159.67     17.90 o 
   8   8   3      754.69      753.42     34.57 o 
   9   8   3        4.03       -5.98     11.59 o 
  -4   9   3      466.32      449.61     27.54 o 
  -3   9   3       38.77       41.39     14.07 o 
  -2   9   3       70.83       90.94     14.71 o 
  -1   9   3      181.19      190.91     18.16 o 
   0   9   3       35.30       45.32     12.30 o 
   1   9   3     1729.00     1748.91     53.61 o 
   2   9   3      534.53      562.08     27.14 o 
   3   9   3     1016.17      958.46     36.59 o 
   4   9   3      954.59     1001.55     25.36 o 
   5   9   3      722.84      674.91     30.99 o 
   6   9   3      133.35      136.01     17.32 o 
   7   9   3      535.17      535.66     29.70 o 
   8   9   3       50.21       68.22     15.90 o 
  -3  10   3      266.78      287.41     24.85 o 
  -2  10   3      415.52      421.38     26.48 o 
  -1  10   3        0.19       10.70     11.36 o 
   0  10   3      911.52      945.50     39.16 o 
   1  10   3     1151.18     1117.65     42.15 o 
   2  10   3       17.18       17.12     11.89 o 
   3  10   3      881.12      901.25     37.63 o 
   4  10   3        5.11       12.05     10.19 o 
   5  10   3       41.41       43.91     12.65 o 
   6  10   3      480.52      520.31     26.02 o 
   7  10   3       45.07       58.61     14.86 o 
  -1  11   3       40.16       36.34     14.48 o 
   0  11   3      149.87      142.27     18.59 o 
   1  11   3      115.34       93.17     16.36 o 
   2  11   3      628.43      665.98     33.50 o 
   3  11   3       20.24        1.37     11.21 o 
   4  11   3       83.85       79.81     16.23 o 
   5  11   3      352.54      342.49     25.89 o 
   6  11   3       55.74       59.52     15.95 o 
  -3 -10   4       15.82        6.55      9.37 o 
  -2 -10   4      190.23      192.66     19.76 o 
  -1 -10   4      268.41      232.12     19.91 o 
   0 -10   4        1.15      -17.04     11.36 o 
   1 -10   4      188.26      192.15     19.32 o 
  -5  -9   4      161.33      171.87     20.82 o 
  -4  -9   4       84.42       77.24     10.53 o 
  -3  -9   4      577.17      545.07     19.77 o 
  -2  -9   4      131.44      148.14     12.17 o 
  -1  -9   4      217.48      219.42     18.39 o 
   0  -9   4      589.13      600.40     28.68 o 
   1  -9   4       68.04       58.53     14.51 o 
   2  -9   4      205.48      182.01     20.41 o 
   3  -9   4      557.44      567.33     30.05 o 
  -7  -8   4      163.66      167.53     21.86 o 
  -6  -8   4      293.06      323.49     24.73 o 
  -5  -8   4        1.95        1.80     11.21 o 
  -4  -8   4      888.49      822.00     23.38 o 
  -3  -8   4     1057.41      995.31     34.65 o 
  -2  -8   4      643.10      642.00     19.61 o 
  -1  -8   4      674.94      645.80     21.01 o 
   0  -8   4      417.39      392.46     15.62 o 
   1  -8   4      333.70      342.34     20.77 o 
   2  -8   4      672.80      657.61     29.85 o 
   3  -8   4        4.27       10.17     10.98 o 
   4  -8   4      409.64      401.78     25.06 o 
   5  -8   4      367.10      428.43     27.21 o 
  -7  -7   4      300.96      310.97     23.13 o 
  -6  -7   4        3.72        7.56      9.92 o 
  -5  -7   4     1742.86     1749.48     37.42 o 
  -4  -7   4     1085.64     1109.62     26.78 o 
  -3  -7   4       52.21       37.99      6.57 o 
  -2  -7   4     1675.36     1673.27     33.75 o 
  -1  -7   4       27.25       28.41      6.03 o 
   0  -7   4       16.91       19.84      7.65 o 
   1  -7   4     2342.47     2347.40     48.44 o 
   2  -7   4      120.93      124.19     14.63 o 
   3  -7   4     1217.08     1133.47     40.37 o 
   4  -7   4      148.64      164.18     16.81 o 
   5  -7   4        0.26      -14.34      9.56 o 
   6  -7   4      228.26      249.01     21.40 o 
  -8  -6   4      292.82      269.15     21.56 o 
  -7  -6   4        8.43        8.83     10.50 o 
  -6  -6   4      280.83      291.02     22.20 o 
  -5  -6   4      128.79      125.22      9.89 o 
  -4  -6   4      373.57      365.41     13.91 o 
  -3  -6   4     2307.21     2395.45     43.24 o 
  -2  -6   4      674.77      642.95     27.14 o 
  -1  -6   4       80.53       80.00      7.51 o 
   0  -6   4     3509.31     3451.72     61.89 o 
   1  -6   4      102.31      106.74      8.48 o 
   2  -6   4     1423.03     1466.65     30.07 o 
   3  -6   4      613.40      646.86     27.14 o 
   4  -6   4       90.09       78.59     13.62 o 
   5  -6   4      652.25      665.78     30.69 o 
   6  -6   4       36.15       26.48     12.12 o 
   7  -6   4       85.26       98.80     18.79 o 
  -8  -5   4       80.94       70.96     14.35 o 
  -7  -5   4      298.60      322.25     14.64 o 
  -6  -5   4      263.85      284.45     12.98 o 
  -5  -5   4      178.56      175.95     19.16 o 
  -4  -5   4     1659.84     1668.28     32.75 o 
  -3  -5   4      595.32      593.21     16.29 o 
  -2  -5   4      316.83      309.17     10.99 o 
  -1  -5   4     2772.99     2757.63     45.94 o 
   0  -5   4       52.63       49.79     16.56 o 
   1  -5   4     4292.99     4296.44    119.41 o 
   2  -5   4     3047.03     3048.87     50.80 o 
   3  -5   4       83.77      109.15     30.33 o 
   4  -5   4      756.14      776.09     26.83 o 
   5  -5   4      519.52      537.94     25.46 o 
   6  -5   4      209.83      199.91     17.17 o 
   7  -5   4      323.31      318.35     22.60 o 
   8  -5   4       16.88       27.06     14.81 o 
  -9  -4   4        1.58        3.35     12.60 o 
  -8  -4   4      963.24      995.49     38.67 o 
  -7  -4   4      235.87      227.36     17.74 o 
  -6  -4   4       66.14       66.41      7.79 o 
  -5  -4   4     1183.57     1191.80     25.96 o 
  -4  -4   4      803.52      841.74     20.00 o 
  -3  -4   4      696.79      655.07     16.09 o 
  -2  -4   4      986.65      948.34     19.89 o 
  -1  -4   4      544.64      613.40     14.74 o 
   0  -4   4     1719.20     1749.33     30.85 o 
   1  -4   4     1355.71     1384.56     39.04 o 
   2  -4   4      573.04      602.35     15.43 o 
   3  -4   4     2852.82     2835.74     52.41 o 
   4  -4   4      495.07      492.39     21.23 o 
   5  -4   4      101.09       83.47     13.34 o 
   6  -4   4     1399.30     1411.11     45.88 o 
   7  -4   4       24.62       23.10     10.19 o 
   8  -4   4      129.70      147.90     18.23 o 
  -9  -3   4      236.26      241.33     20.47 o 
  -8  -3   4      140.78      173.62     12.60 o 
  -7  -3   4      168.38      157.47     14.33 o 
  -6  -3   4     1184.17     1120.70     25.56 o 
  -5  -3   4       30.90       24.07      5.14 o 
  -4  -3   4     1717.58     1700.90     31.30 o 
  -3  -3   4      929.62      852.78     18.22 o 
  -2  -3   4      657.41      672.18     15.93 o 
  -1  -3   4      946.19      893.05     17.62 o 
   0  -3   4     2712.11     2808.66     44.13 o 
   1  -3   4     1337.17     1497.96     38.93 o 
   2  -3   4     1289.26     1201.64     23.01 o 
   3  -3   4     1339.76     1376.62     26.16 o 
   4  -3   4     1265.49     1242.38     33.88 o 
   5  -3   4     1766.29     1823.60     34.35 o 
   6  -3   4      423.22      448.43     22.06 o 
   7  -3   4      893.34      878.60     35.02 o 
   8  -3   4       42.13       54.70     12.83 o 
   9  -3   4       26.26       11.08     12.38 o 
  -9  -2   4       13.11       24.35     13.26 o 
  -8  -2   4      241.47      253.49     13.37 o 
  -7  -2   4     1595.51     1569.13     86.64 o 
  -6  -2   4      184.83      190.32      9.95 o 
  -5  -2   4     1025.87     1032.54     22.51 o 
  -4  -2   4     2711.67     2823.70     90.80 o 
  -3  -2   4        1.07       -1.82      6.64 o 
  -2  -2   4     2027.06     2116.58     53.41 o 
  -1  -2   4     1123.11     1120.72     19.70 o 
   0  -2   4       79.51       97.21      4.55 o 
   1  -2   4     9669.30    10110.39    142.02 o 
   2  -2   4     3702.18     3785.08     57.28 o 
   3  -2   4      431.72      430.97     11.56 o 
   4  -2   4      194.46      184.92      8.47 o 
   5  -2   4      131.54      147.56      8.15 o 
   6  -2   4     2321.18     2309.03     41.77 o 
   7  -2   4       43.42       34.80      6.90 o 
   8  -2   4       49.49       63.17     12.33 o 
   9  -2   4      169.31      197.02     19.43 o 
  -9  -1   4      156.20      173.81     22.04 o 
  -8  -1   4      574.42      605.66     19.91 o 
  -7  -1   4       42.50       42.77      7.24 o 
  -6  -1   4      587.01      569.48     16.51 o 
  -5  -1   4     1132.08     1253.68     25.35 o 
  -4  -1   4      306.74      360.76     10.85 o 
  -3  -1   4     1998.76     1982.76     32.66 o 
  -2  -1   4     6345.30     6532.14     93.16 o 
  -1  -1   4      258.12      290.64      6.82 o 
   0  -1   4      308.84      278.27      6.48 o 
   1  -1   4      232.43      231.35      7.85 o 
   2  -1   4     5010.47     5050.28     73.32 o 
   3  -1   4     7390.43     7216.21    103.61 o 
   4  -1   4      184.91      212.43      9.40 o 
   5  -1   4     1235.62     1211.61     38.22 o 
   6  -1   4      851.03      899.72     20.97 o 
   7  -1   4      201.29      200.68     16.27 o 
   8  -1   4      622.41      631.26     29.04 o 
   9  -1   4      128.87      140.49     17.75 o 
  10  -1   4       94.62       69.11     15.98 o 
  -8   0   4       43.22       51.42      9.02 o 
  -7   0   4      506.51      522.93     13.53 o 
  -6   0   4      667.74      701.36     18.25 o 
  -5   0   4       36.22       36.88      5.21 o 
  -4   0   4     1906.50     2041.37     34.48 o 
  -3   0   4       13.12        7.18      2.68 o 
  -2   0   4     1094.55     1157.21     19.73 o 
  -1   0   4     1166.86     1098.54     17.83 o 
   0   0   4     4189.07     4056.88     83.36 o 
   1   0   4    16027.31    15197.72    248.20 o 
   2   0   4     5853.31     6004.33     85.58 o 
   3   0   4       99.08      117.34      5.40 o 
   4   0   4     2255.91     2206.63     36.56 o 
   5   0   4     1455.89     1514.45     28.40 o 
   6   0   4      104.94      105.92      9.67 o 
   7   0   4     2271.48     2266.73     41.82 o 
   8   0   4      199.64      209.96     17.04 o 
   9   0   4      146.01      175.26     18.39 o 
  10   0   4      221.94      208.51     20.39 o 
  -9   1   4       18.11       10.58     11.13 o 
  -8   1   4      553.83      555.92     26.60 o 
  -7   1   4      376.99      397.68     13.38 o 
  -6   1   4       36.02       34.70      4.98 o 
  -5   1   4      848.66      837.51     15.45 o 
  -4   1   4      453.32      442.31     10.94 o 
  -3   1   4      980.65      979.40     15.21 o 
  -2   1   4     1163.44     1086.89     21.89 o 
  -1   1   4       93.09       75.24      5.25 o 
   0   1   4      700.70      709.12     13.14 o 
   1   1   4     2019.08     2056.47     25.14 o 
   2   1   4      408.20      407.30      9.06 o 
   3   1   4     9930.15     9709.82    136.55 o 
   4   1   4     5261.24     5070.81     75.25 o 
   5   1   4       42.57       43.45      4.96 o 
   6   1   4     1105.05     1110.49     23.83 o 
   7   1   4      486.69      484.89     22.34 o 
   8   1   4     1926.91     1878.45     54.57 o 
   9   1   4      616.48      635.73     29.54 o 
  10   1   4        2.01       15.93     10.85 o 
  -9   2   4       99.82      114.25     17.88 o 
  -8   2   4        7.77        5.05     10.50 o 
  -7   2   4      590.43      547.17     17.16 o 
  -6   2   4     1733.48     1736.65     33.59 o 
  -5   2   4      218.47      216.46      7.68 o 
  -4   2   4     1370.27     1567.25     32.98 o 
  -3   2   4     2493.86     2483.33     32.09 o 
  -2   2   4       43.57       41.70      3.87 o 
  -1   2   4     2984.98     2981.66     38.36 o 
   0   2   4      980.03      965.46     13.35 o 
   1   2   4     3459.80     3518.05     51.78 o 
   2   2   4     9729.46    10016.28    113.25 o 
   3   2   4       92.19       73.72      4.54 o 
   4   2   4     1497.52     1462.69     26.29 o 
   5   2   4     5920.64     5927.73     88.64 o 
   7   2   4     1300.98     1284.01     40.63 o 
   9   2   4        6.53        7.84     10.07 o 
  10   2   4      295.41      319.77     23.43 o 
  -8   3   4      134.71      103.37     14.76 o 
  -7   3   4      491.98      485.91     16.81 o 
  -6   3   4      193.41      181.27     10.37 o 
  -5   3   4      890.42      862.31     20.47 o 
  -4   3   4     1629.77     1587.56     29.67 o 
  -3   3   4       35.47       46.19      3.38 o 
  -2   3   4     5726.91     5795.39     84.81 o 
  -1   3   4     1566.41     1611.28     27.28 o 
   0   3   4      730.69      755.46     14.86 o 
   1   3   4    12660.58    11967.88    134.92 o 
   2   3   4     1572.18     1556.79     20.99 o 
   3   3   4      183.03      170.49      6.77 o 
   4   3   4     2846.44     2845.43     60.85 o 
   5   3   4     1393.99     1428.56     39.33 o 
   6   3   4       22.31       19.63      6.77 o 
   7   3   4     2697.72     2579.45     66.95 o 
   8   3   4      127.96      124.29     15.14 o 
   9   3   4      416.72      411.19     24.24 o 
  10   3   4      234.01      268.18     22.14 o 
  -8   4   4      142.07      149.78     19.40 o 
  -7   4   4      149.57      103.62     15.01 o 
  -6   4   4      539.26      531.80     17.07 o 
  -5   4   4     1080.56     1090.32     24.86 o 
  -4   4   4      369.93      329.21     11.96 o 
  -3   4   4      798.75      734.17     17.63 o 
  -2   4   4     1789.27     1852.72     32.69 o 
  -1   4   4     5291.98     5435.94     89.71 o 
   0   4   4     1373.13     1259.34     30.74 o 
   1   4   4     3705.49     3842.60     58.17 o 
   2   4   4     1135.20     1100.11     20.81 o 
   3   4   4     1140.47     1051.91     29.98 o 
   4   4   4     1734.08     1709.02     44.23 o 
   5   4   4      454.84      447.56     19.10 o 
   6   4   4     1479.16     1493.58     43.26 o 
   7   4   4       26.16       18.74      8.67 o 
   8   4   4     1318.31     1309.52     43.72 o 
   9   4   4      261.81      255.76     19.48 o 
  10   4   4       37.34       30.91     11.84 o 
  -7   5   4       35.51       25.79     11.87 o 
  -6   5   4      446.86      458.92     16.88 o 
  -5   5   4       27.65       25.20      6.18 o 
  -4   5   4     1884.55     1868.96     55.59 o 
  -3   5   4      841.34      884.48     21.08 o 
  -2   5   4      130.77      132.30      7.79 o 
  -1   5   4     2636.74     2546.58     42.91 o 
   0   5   4        1.65       11.47      3.65 o 
   1   5   4      621.54      561.94     14.11 o 
   2   5   4     2958.63     2867.64     66.95 o 
   3   5   4       22.89       23.56      6.24 o 
   4   5   4     2788.31     2834.04     68.29 o 
   5   5   4     5082.04     4874.67    109.20 o 
   6   5   4       24.42       26.35      7.73 o 
   7   5   4     1264.21     1164.46     39.05 o 
   8   5   4      806.41      711.96     30.51 o 
   9   5   4      176.06      196.06     18.77 o 
  10   5   4      228.65      211.17     20.82 o 
  -7   6   4      124.77      150.51     19.91 o 
  -6   6   4        5.74        6.77      7.74 o 
  -5   6   4      585.96      581.15     18.96 o 
  -4   6   4     1136.96     1159.27     27.32 o 
  -3   6   4      300.43      300.55     31.21 o 
  -2   6   4     1375.47     1375.86     28.80 o 
  -1   6   4      383.91      372.44     27.15 o 
   0   6   4      960.47      936.99     44.32 o 
   1   6   4     3069.45     2987.80     49.74 o 
   2   6   4     1083.21     1051.23     32.92 o 
   3   6   4     2417.59     2531.32     63.07 o 
   4   6   4     2204.67     2444.38     62.51 o 
   5   6   4       12.61       22.67      7.56 o 
   6   6   4     1387.53     1431.02     44.25 o 
   7   6   4      718.86      709.17     30.05 o 
   8   6   4      451.91      432.54     23.89 o 
   9   6   4     1192.64     1179.24     44.15 o 
  10   6   4      232.61      230.83     22.19 o 
  -6   7   4      357.90      365.84     24.78 o 
  -5   7   4      511.73      462.21     28.16 o 
  -4   7   4        8.26       -1.01      6.28 o 
  -3   7   4      827.36      766.40     21.57 o 
  -2   7   4      407.61      382.12     15.18 o 
  -1   7   4      790.29      761.83     40.21 o 
   0   7   4     2249.34     2230.94     41.15 o 
   1   7   4      162.05      159.62     13.77 o 
   2   7   4      492.45      493.15     21.94 o 
   3   7   4     2433.66     2455.85     63.86 o 
   4   7   4        9.62       18.11      8.04 o 
   5   7   4     1487.79     1462.87     45.60 o 
   6   7   4     1687.29     1721.47     51.96 o 
   7   7   4        2.74      -11.98      7.99 o 
   8   7   4      394.45      356.92     22.85 o 
   9   7   4      266.95      264.84     20.90 o 
  10   7   4      215.61      205.32     22.39 o 
  -5   8   4       20.44       11.31      8.58 o 
  -4   8   4      976.55      943.58     26.57 o 
  -3   8   4      137.72      115.83     14.57 o 
  -2   8   4      125.18      141.20     15.89 o 
  -1   8   4     1419.29     1302.37     42.96 o 
   0   8   4       23.42       29.67      9.51 o 
   1   8   4      112.17      120.44     13.57 o 
   2   8   4     1639.66     1638.97     48.97 o 
   3   8   4        2.36        8.80      7.61 o 
   4   8   4       24.35       28.83      9.97 o 
   5   8   4      412.67      390.90     22.01 o 
   6   8   4        2.03       -3.35      8.70 o 
   7   8   4      443.02      464.62     26.60 o 
   8   8   4        1.35       -7.53      9.71 o 
   9   8   4      241.70      235.77     21.33 o 
  -4   9   4      170.69      149.83     19.27 o 
  -3   9   4      108.09       98.07     15.70 o 
  -2   9   4        7.74        5.22     10.22 o 
  -1   9   4        5.67       13.47      9.99 o 
   0   9   4      823.24      771.10     32.46 o 
   1   9   4      141.94      155.28     15.67 o 
   2   9   4       25.36       22.42      9.59 o 
   3   9   4      475.87      500.15     25.33 o 
   4   9   4        0.70        5.45      9.13 o 
   5   9   4      158.11      175.49     16.84 o 
   6   9   4     1057.96     1002.46     39.71 o 
   7   9   4      186.67      192.13     19.30 o 
   8   9   4      261.21      278.94     23.20 o 
   9   9   4      329.91      313.81     26.25 o 
  -3  10   4      195.94      209.40     21.12 o 
  -2  10   4        0.80        7.13     11.34 o 
  -1  10   4      268.40      270.85     21.94 o 
   0  10   4      248.09      232.02     19.55 o 
   1  10   4      727.18      703.46     32.44 o 
   2  10   4      951.52      966.09     38.72 o 
   3  10   4      319.81      335.36     23.20 o 
   4  10   4       39.21       59.77     14.10 o 
   5  10   4      767.00      779.01     35.63 o 
   6  10   4       61.04       63.86     15.77 o 
   7  10   4      184.23      200.22     21.73 o 
   8  10   4      202.70      213.81     22.98 o 
  -1  11   4      527.72      519.76     30.64 o 
   0  11   4       20.97       12.96     11.82 o 
   1  11   4      360.40      341.60     24.37 o 
   2  11   4       60.97       73.47     15.55 o 
   3  11   4       65.60       81.23     16.13 o 
   4  11   4      243.20      296.43     22.90 o 
   5  11   4        3.12       -5.05     12.81 o 
   6  11   4      247.30      230.68     21.76 o 
   3  12   4      215.20      251.98     23.08 o 
  -5  -9   5       12.05        5.22     12.20 o 
  -4  -9   5      183.23      161.04     19.88 o 
  -3  -9   5      132.35      138.95     18.06 o 
  -2  -9   5        1.03       12.22     12.10 o 
  -1  -9   5      419.76      471.80     18.67 o 
   0  -9   5      203.53      213.35     19.38 o 
   1  -9   5      212.50      218.98     19.81 o 
   2  -9   5      510.81      526.12     29.11 o 
   3  -9   5       12.54       11.84     13.09 o 
  -6  -8   5       18.42       11.11     12.81 o 
  -5  -8   5      498.44      471.67     27.03 o 
  -4  -8   5      449.86      407.03     24.90 o 
  -3  -8   5        2.03       -4.29      9.46 o 
  -2  -8   5      787.75      694.32     20.99 o 
  -1  -8   5      137.84      143.48     17.54 o 
   0  -8   5      645.30      608.41     30.29 o 
   1  -8   5      882.98      870.89     34.64 o 
   2  -8   5        7.55       -4.29      9.23 o 
   3  -8   5      289.49      304.98     21.30 o 
   4  -8   5      110.24       91.50     16.79 o 
   5  -8   5       27.73       24.62     13.72 o 
  -7  -7   5       15.12       14.56     12.10 o 
  -6  -7   5      413.27      394.96     25.56 o 
  -5  -7   5      748.59      711.53     31.88 o 
  -4  -7   5      147.57      142.24     15.95 o 
  -3  -7   5     1516.06     1415.46     31.19 o 
  -2  -7   5      919.34      869.00     32.71 o 
  -1  -7   5      644.18      614.33     18.44 o 
   0  -7   5      917.93      918.86     23.32 o 
   1  -7   5       67.16       65.73     14.37 o 
   2  -7   5      491.19      506.00     23.85 o 
   3  -7   5      194.93      188.88     16.86 o 
   4  -7   5       46.84       24.35     10.96 o 
   5  -7   5      542.56      582.52     30.43 o 
   6  -7   5      234.12      246.04     22.70 o 
  -7  -6   5      222.97      240.62     21.73 o 
  -6  -6   5      458.45      467.13     25.87 o 
  -5  -6   5        2.40        0.79      9.94 o 
  -4  -6   5     1594.20     1580.61     33.08 o 
  -3  -6   5      594.49      559.64     33.44 o 
  -2  -6   5      819.01      797.34     20.12 o 
  -1  -6   5      541.87      536.41     16.99 o 
   0  -6   5      232.15      214.11     15.06 o 
   1  -6   5     1756.62     1785.38     34.88 o 
   2  -6   5     1511.20     1557.39     32.11 o 
   3  -6   5       11.57        2.57      5.67 o 
   4  -6   5      112.89      110.11     14.30 o 
   5  -6   5      157.21      192.13     17.85 o 
   6  -6   5       42.39       48.46     13.26 o 
   7  -6   5      152.96      157.18     19.98 o 
  -8  -5   5      141.98      159.31     19.25 o 
  -7  -5   5      237.60      266.84     21.38 o 
  -6  -5   5       15.27        7.46      9.61 o 
  -5  -5   5      708.42      689.39     19.46 o 
  -4  -5   5      433.38      445.53     14.65 o 
  -3  -5   5      472.00      515.42     15.37 o 
  -2  -5   5     2229.87     2202.73     39.19 o 
  -1  -5   5       66.98       62.19      6.33 o 
   0  -5   5     1508.00     1513.37     52.60 o 
   1  -5   5     1170.49     1187.84     25.17 o 
   2  -5   5      125.75      132.90     16.12 o 
   3  -5   5     2185.73     2142.82     39.50 o 
   4  -5   5       78.12       73.92     17.97 o 
   5  -5   5      113.22      115.92     14.13 o 
   6  -5   5      671.54      661.97     30.99 o 
   7  -5   5       19.40       22.93     12.20 o 
   8  -5   5      138.64      165.58     21.33 o 
  -8  -4   5        0.65       -8.47     10.27 o 
  -7  -4   5        0.29       -4.21      8.98 o 
  -6  -4   5      985.20     1040.45     37.74 o 
  -5  -4   5      666.38      691.33     18.73 o 
  -4  -4   5      334.11      363.21     16.78 o 
  -3  -4   5     1464.79     1422.77     51.28 o 
  -2  -4   5      365.99      353.42     11.13 o 
  -1  -4   5     2766.64     2741.49     44.90 o 
   0  -4   5     1089.75     1127.60     22.66 o 
   1  -4   5       66.04       58.06      5.79 o 
   2  -4   5     3835.02     3999.71     63.16 o 
   3  -4   5      543.78      567.32     15.87 o 
   4  -4   5      674.35      664.27     17.98 o 
   5  -4   5      678.41      722.29     19.37 o 
   6  -4   5      208.57      222.64     17.40 o 
   7  -4   5      355.19      377.59     22.95 o 
   8  -4   5      249.48      277.36     21.86 o 
  -8  -3   5      208.97      208.18     18.01 o 
  -7  -3   5      247.42      247.90     19.22 o 
  -6  -3   5      418.52      414.04     14.82 o 
  -5  -3   5      395.37      406.86     13.56 o 
  -4  -3   5     1953.87     2004.76     35.91 o 
  -3  -3   5      118.09      116.68      6.93 o 
  -2  -3   5      619.28      577.53     17.78 o 
  -1  -3   5      475.03      498.38     20.63 o 
   0  -3   5      137.37      136.63      6.50 o 
   1  -3   5     3743.48     3686.97     57.04 o 
   2  -3   5     1654.22     1687.54     51.32 o 
   3  -3   5     1469.50     1600.67     29.82 o 
   4  -3   5      671.49      661.03     16.95 o 
   5  -3   5       86.58       86.34     13.42 o 
   6  -3   5      695.99      693.22     19.17 o 
   7  -3   5     1089.34     1147.35     39.45 o 
   8  -3   5       18.85       10.22     10.19 o 
   9  -3   5      286.45      279.14     22.62 o 
  -9  -2   5       46.72       67.03     14.28 o 
  -8  -2   5      132.82      149.60     17.07 o 
  -7  -2   5        3.67       -1.72      8.85 o 
  -6  -2   5     1105.19     1143.47     25.74 o 
  -5  -2   5      419.38      402.40     23.71 o 
  -4  -2   5      192.80      203.99      8.74 o 
  -3  -2   5     2482.51     2515.87     40.97 o 
  -2  -2   5     2287.02     2202.73     64.92 o 
  -1  -2   5      269.40      294.18      8.04 o 
   0  -2   5     5255.80     5506.31    111.41 o 
   1  -2   5      165.81      165.11      7.60 o 
   2  -2   5      184.78      154.76      6.92 o 
   3  -2   5     5453.12     5711.88     84.77 o 
   4  -2   5        3.12        4.14      3.38 o 
   5  -2   5      120.92      117.29      7.73 o 
   6  -2   5     1238.90     1246.72     31.31 o 
   7  -2   5      218.56      220.17     11.24 o 
   8  -2   5      151.80      173.53     16.24 o 
   9  -2   5      168.97      198.09     18.69 o 
  -9  -1   5      407.00      407.06     25.21 o 
  -8  -1   5       10.80       10.73     10.14 o 
  -7  -1   5     1101.56     1060.94     61.03 o 
  -6  -1   5      201.68      212.01     10.41 o 
  -5  -1   5      142.23      138.12      7.66 o 
  -4  -1   5     1912.39     1980.71     34.33 o 
  -3  -1   5      117.20      104.31      5.72 o 
  -2  -1   5       96.68       93.50      4.70 o 
  -1  -1   5     4954.86     5236.60    262.65 o 
   0  -1   5     2602.27     2699.57     40.77 o 
   1  -1   5     5724.04     5700.80     81.82 o 
   2  -1   5     1918.56     1884.03     30.99 o 
   3  -1   5     1349.08     1343.67     24.48 o 
   4  -1   5     1572.93     1627.13     29.50 o 
   5  -1   5       33.20       32.21      4.93 o 
   6  -1   5      925.31      911.37     23.37 o 
   7  -1   5     1638.55     1645.30     33.51 o 
   8  -1   5      156.05      161.21     10.64 o 
   9  -1   5       15.76       17.47     10.25 o 
  10  -1   5      211.15      226.85     21.48 o 
  -8   0   5      342.05      345.58     21.07 o 
  -7   0   5      720.73      739.38     16.59 o 
  -6   0   5       22.70       22.35      5.78 o 
  -5   0   5      442.19      454.96     13.23 o 
  -4   0   5      823.50      825.74     17.83 o 
  -3   0   5      379.70      388.42     10.13 o 
  -2   0   5     2962.10     3021.10     45.44 o 
  -1   0   5      164.69      153.65      4.26 o 
   0   0   5     6225.88     6484.20    130.98 o 
   1   0   5      890.38      796.54     15.47 o 
   2   0   5     1367.68     1451.17     24.34 o 
   3   0   5    15000.93    14569.58    202.67 o 
   4   0   5     7118.94     7065.83    119.10 o 
   5   0   5       63.34       67.77      6.13 o 
   6   0   5      723.81      747.48     18.70 o 
   7   0   5      169.25      184.99     10.19 o 
   8   0   5      341.02      356.77     20.59 o 
   9   0   5      456.74      498.10     26.55 o 
  10   0   5       88.44       95.73     16.33 o 
  -8   1   5       67.11       71.69     13.04 o 
  -7   1   5       31.10       30.98      7.49 o 
  -6   1   5     1584.09     1614.20     25.92 o 
  -5   1   5      794.24      816.00     15.50 o 
  -4   1   5      166.67      180.39      6.58 o 
  -3   1   5     1993.89     2035.34     35.61 o 
  -2   1   5      174.99      175.52      6.02 o 
  -1   1   5     3550.79     3538.85     51.67 o 
   0   1   5    10217.78     9993.21    113.59 o 
   1   1   5      395.71      411.63      7.15 o 
   2   1   5     2367.57     2290.67     94.48 o 
   3   1   5     3130.32     3063.23     47.09 o 
   4   1   5      377.40      377.01     18.45 o 
   5   1   5     3934.99     3856.52     81.62 o 
   6   1   5      481.75      444.72     37.69 o 
   7   1   5     1771.88     1780.58     35.00 o 
   8   1   5      737.69      721.06     29.77 o 
   9   1   5      151.71      157.41     17.14 o 
  10   1   5       98.82       71.06     14.18 o 
  -7   2   5      199.22      211.03     11.49 o 
  -6   2   5      457.00      431.46     16.36 o 
  -5   2   5      804.37      820.60     15.70 o 
  -4   2   5      991.26     1013.98     18.46 o 
  -3   2   5       49.11       39.44      3.48 o 
  -2   2   5     3216.97     3361.08     41.40 o 
  -1   2   5     5098.86     5095.37     59.84 o 
   0   2   5      702.43      726.75     11.14 o 
   1   2   5     1026.33      965.10     13.81 o 
   2   2   5     2586.75     2583.80     31.97 o 
   3   2   5      228.88      240.37      5.83 o 
   4   2   5    10819.86    10716.90    376.14 o 
   5   2   5      639.96      622.83     26.44 o 
   6   2   5     1506.66     1536.79     30.24 o 
   7   2   5     1795.36     1830.67     51.79 o 
   8   2   5       36.03       49.20     10.50 o 
   9   2   5      653.60      589.83     29.16 o 
  10   2   5      377.70      355.35     24.95 o 
  -7   3   5        4.30        2.67      6.67 o 
  -6   3   5      567.24      595.96     17.56 o 
  -5   3   5     2599.32     2580.22     46.78 o 
  -4   3   5       41.26       30.15      5.13 o 
  -3   3   5      483.94      423.21     10.91 o 
  -2   3   5      659.30      650.02     13.05 o 
  -1   3   5      271.60      261.87     11.37 o 
   0   3   5     2965.31     2944.29     36.15 o 
   1   3   5    13733.44    13602.99    153.15 o 
   2   3   5     2556.84     2727.07     34.12 o 
   3   3   5     5053.97     5241.55     62.18 o 
   4   3   5     9661.93     9969.70    345.95 o 
   5   3   5     3063.50     3204.42     56.79 o 
   6   3   5     1034.77      944.49     31.45 o 
   7   3   5        4.94        2.16      5.93 o 
   8   3   5      568.30      558.28     26.37 o 
   9   3   5     1020.33      992.42     38.67 o 
  10   3   5        9.74        5.73     11.13 o 
  -8   4   5       99.20       93.48     16.33 o 
  -7   4   5        7.97       11.11      7.80 o 
  -6   4   5      725.31      693.78     20.22 o 
  -5   4   5       30.84       20.49      6.01 o 
  -4   4   5     2123.99     2148.62     38.97 o 
  -3   4   5       49.87       35.26      7.66 o 
  -2   4   5       75.34       68.49      5.76 o 
  -1   4   5     4561.30     4203.92     64.18 o 
   0   4   5     7590.03     7790.66     90.01 o 
   1   4   5        2.70       12.29      2.36 o 
   2   4   5     3343.06     3381.17     42.03 o 
   3   4   5      659.81      712.46     12.61 o 
   4   4   5      198.89      171.54     11.11 o 
   5   4   5     3182.49     3086.83     73.09 o 
   6   4   5       61.56       59.06      9.10 o 
   7   4   5      800.85      769.60     30.00 o 
   8   4   5      657.89      675.67     29.29 o 
   9   4   5       14.29        5.66      9.76 o 
  10   4   5      219.62      213.13     19.98 o 
  -7   5   5      481.98      494.55     27.36 o 
  -6   5   5       68.88       73.83      9.13 o 
  -5   5   5      722.92      703.54     20.03 o 
  -4   5   5      612.03      617.14     17.86 o 
  -3   5   5        0.07       -1.35      4.35 o 
  -2   5   5      254.99      242.67     10.03 o 
  -1   5   5      227.42      209.27      8.82 o 
   0   5   5      283.00      246.86     12.83 o 
   1   5   5     3270.83     3275.35     52.17 o 
   2   5   5       57.80       78.34      6.15 o 
   3   5   5      723.00      641.20     22.67 o 
   4   5   5     4025.05     4414.21     98.98 o 
   5   5   5      334.65      317.46     16.64 o 
   6   5   5      999.76     1011.49     34.08 o 
   7   5   5      335.59      322.30     19.02 o 
   8   5   5      250.01      234.10     18.59 o 
   9   5   5     1049.17     1009.94     39.61 o 
  10   5   5      317.31      325.83     23.61 o 
  -7   6   5        6.05        8.62     13.19 o 
  -6   6   5      541.90      573.64     19.97 o 
  -5   6   5      609.75      606.75     19.30 o 
  -4   6   5      305.77      306.26     13.61 o 
  -3   6   5      207.64      211.62     15.75 o 
  -2   6   5      358.90      369.02     17.03 o 
  -1   6   5      559.37      543.64     18.82 o 
   0   6   5     2837.16     2815.30     47.80 o 
   1   6   5      266.35      226.43      9.82 o 
   2   6   5      489.98      505.30     22.48 o 
   3   6   5     1192.96     1127.74     34.84 o 
   4   6   5        1.33        1.95      5.78 o 
   5   6   5     2261.59     2216.07     59.01 o 
   6   6   5     1564.09     1618.99     48.16 o 
   7   6   5      226.96      249.09     17.57 o 
   8   6   5      883.62      819.64     33.91 o 
   9   6   5      143.10      170.01     19.73 o 
  10   6   5       62.23       44.13     14.99 o 
  -6   7   5      120.84      121.76     35.15 o 
  -5   7   5      124.65      139.68     12.34 o 
  -4   7   5      698.20      694.01     21.42 o 
  -3   7   5      196.11      189.21     11.11 o 
  -2   7   5      183.11      207.49     11.47 o 
  -1   7   5     1748.50     1727.10     34.57 o 
   0   7   5      474.12      477.23     15.46 o 
   1   7   5      643.53      657.58     17.92 o 
   2   7   5     1389.27     1382.10     41.51 o 
   3   7   5      122.92      118.81     12.93 o 
   4   7   5      919.07      933.25     32.97 o 
   5   7   5     1848.80     1800.26     52.52 o 
   6   7   5       62.22       56.10     11.51 o 
   7   7   5     1419.41     1364.15     45.90 o 
   8   7   5        1.95        2.84      9.05 o 
   9   7   5      147.59      168.19     19.50 o 
  10   7   5      584.19      604.84     32.71 o 
  -5   8   5      192.09      198.42     14.83 o 
  -4   8   5      277.01      291.48     15.52 o 
  -3   8   5      125.10      135.43     30.46 o 
  -2   8   5      226.10      232.11     12.82 o 
  -1   8   5       13.15        6.01      6.33 o 
   0   8   5     2349.21     2331.38     44.62 o 
   1   8   5     1751.21     1686.19     50.01 o 
   2   8   5      420.72      426.91     22.24 o 
   3   8   5      142.76      140.22     14.46 o 
   4   8   5     1353.72     1397.06     45.12 o 
   5   8   5      197.20      195.30     15.95 o 
   6   8   5      404.67      374.44     22.16 o 
   7   8   5      200.03      214.88     18.44 o 
   8   8   5      285.81      276.53     22.09 o 
   9   8   5      336.00      344.97     25.54 o 
  -4   9   5       65.77       65.90     12.13 o 
  -3   9   5      804.01      772.93     24.09 o 
  -2   9   5        9.43       12.95      8.27 o 
  -1   9   5        1.83      -12.12      8.93 o 
   0   9   5      131.85      131.62     15.60 o 
   1   9   5       24.79       31.29     11.18 o 
   2   9   5      297.72      317.86     20.59 o 
   3   9   5       40.71       54.35     11.23 o 
   4   9   5       50.89       62.41     11.74 o 
   5   9   5     1005.27     1026.58     39.59 o 
   6   9   5      109.70      136.03     16.59 o 
   7   9   5      300.02      293.92     21.81 o 
   8   9   5      356.05      362.14     25.23 o 
   9   9   5       19.29        5.40     13.42 o 
  -3  10   5      120.11      118.10     20.21 o 
  -2  10   5       88.48       48.46     14.58 o 
  -1  10   5       45.12       35.23     13.36 o 
   0  10   5      307.62      266.74     21.45 o 
   1  10   5      485.89      484.91     26.50 o 
   2  10   5      291.85      297.65     21.40 o 
   3  10   5      183.38      177.39     17.73 o 
   4  10   5      475.71      535.33     28.12 o 
   5  10   5       34.34       37.63     12.05 o 
   6  10   5      314.87      281.40     22.44 o 
   7  10   5      546.47      593.78     31.85 o 
   8  10   5       15.39       18.69     14.00 o 
  -1  11   5       17.30       10.35     14.89 o 
   0  11   5      362.68      333.31     23.99 o 
   1  11   5      157.00      195.53     20.77 o 
   2  11   5      141.85      154.95     21.02 o 
   3  11   5      409.82      409.26     26.12 o 
   4  11   5       16.83        3.75     11.59 o 
   5  11   5      124.00      109.63     17.65 o 
   6  11   5      400.96      385.80     26.88 o 
   3  12   5        0.57       -1.67     13.21 o 
  -3  -9   6       19.22       10.60     12.48 o 
  -2  -9   6      300.44      305.89     23.66 o 
  -1  -9   6      100.86       83.76     16.10 o 
   1  -9   6      325.74      305.41     22.72 o 
   2  -9   6       50.22       51.15     15.44 o 
  -5  -8   6      198.52      206.51     21.53 o 
  -4  -8   6        0.12        4.64     10.50 o 
  -3  -8   6      430.96      441.87     25.23 o 
  -2  -8   6      127.96      133.90     16.43 o 
  -1  -8   6      118.19      100.48     16.08 o 
   0  -8   6      912.51      928.82     36.40 o 
   1  -8   6       47.93       41.19      8.64 o 
   2  -8   6      234.88      222.92     19.22 o 
   3  -8   6      118.49      157.61     18.21 o 
   4  -8   6       56.91       35.40     13.69 o 
  -6  -7   6      208.14      227.45     21.05 o 
  -5  -7   6       34.19       24.57     12.76 o 
  -4  -7   6     1172.01     1077.63     40.70 o 
  -3  -7   6      397.82      362.65     21.96 o 
  -2  -7   6       73.08       59.49     11.79 o 
  -1  -7   6     1439.25     1412.30     30.90 o 
   0  -7   6       33.55       22.60      6.55 o 
   1  -7   6      384.36      383.63     15.40 o 
   2  -7   6      436.70      448.13     16.76 o 
   3  -7   6       66.45       74.89     13.59 o 
   4  -7   6      371.61      373.20     22.87 o 
   5  -7   6      394.93      402.49     26.04 o 
  -7  -6   6      339.81      330.54     24.73 o 
  -6  -6   6        1.28       -6.75     10.55 o 
  -5  -6   6      924.08      874.39     35.66 o 
  -4  -6   6      143.04      139.68     15.42 o 
  -3  -6   6      356.58      361.69     21.15 o 
  -2  -6   6     2169.32     2076.63     45.20 o 
  -1  -6   6       11.72       15.48      6.09 o 
   0  -6   6      429.50      419.22     14.61 o 
   1  -6   6      940.60      943.59     26.39 o 
   2  -6   6       47.24       49.48      8.05 o 
   3  -6   6      187.16      205.10     11.65 o 
   4  -6   6     1066.76     1068.19     38.37 o 
   5  -6   6       39.32       43.97     11.59 o 
   6  -6   6      148.33      185.74     18.59 o 
   7  -6   6       33.71       30.58     13.80 o 
  -7  -5   6       16.28       20.57     11.84 o 
  -6  -5   6      663.20      728.67     32.54 o 
  -5  -5   6      802.09      816.93     33.73 o 
  -4  -5   6     1007.14      940.91     35.17 o 
  -3  -5   6      125.03      109.02     13.09 o 
  -2  -5   6      127.95      123.94      9.03 o 
  -1  -5   6     1379.03     1382.91     27.83 o 
   0  -5   6      645.57      639.15     17.04 o 
   1  -5   6       10.22        9.27      8.06 o 
   2  -5   6      928.04      931.22     22.27 o 
   3  -5   6      278.88      264.40     13.50 o 
   4  -5   6      115.56      106.68     22.15 o 
   5  -5   6      384.27      357.66     17.32 o 
   6  -5   6        1.57        1.09     10.19 o 
   7  -5   6       81.35       97.05     15.65 o 
  -8  -4   6       16.56       12.25     11.82 o 
  -7  -4   6      707.78      758.29     33.60 o 
  -6  -4   6      267.80      256.64     19.35 o 
  -5  -4   6      226.08      228.34     18.11 o 
  -4  -4   6     1411.76     1425.04     44.10 o 
  -3  -4   6        5.16        3.51      4.14 o 
  -2  -4   6      275.05      283.52     11.73 o 
  -1  -4   6      935.99      972.70     20.65 o 
   0  -4   6      584.05      606.80     15.48 o 
   1  -4   6     3534.03     3580.98     57.50 o 
   2  -4   6      288.11      283.55     14.89 o 
   3  -4   6     1308.33     1267.88     30.46 o 
   4  -4   6      783.12      766.07     19.92 o 
   5  -4   6      124.87      128.30      9.79 o 
   6  -4   6      862.64      897.01     23.63 o 
   7  -4   6      203.17      279.82     21.71 o 
   8  -4   6      125.25      124.54     18.74 o 
  -8  -3   6      149.95      133.80     18.06 o 
  -7  -3   6      171.24      183.30     17.17 o 
  -6  -3   6      375.88      404.95     22.39 o 
  -5  -3   6     1332.41     1337.72     42.38 o 
  -4  -3   6        6.89        0.10      6.90 o 
  -3  -3   6     1670.19     1669.80     30.41 o 
  -2  -3   6     1871.01     1860.18     32.25 o 
  -1  -3   6      160.03      172.49      7.28 o 
   0  -3   6     6359.25     6623.10     96.97 o 
   1  -3   6      191.18      182.79      8.71 o 
   2  -3   6     1399.82     1448.78     35.21 o 
   3  -3   6     1117.06     1100.26     26.20 o 
   4  -3   6        3.93        1.00      3.96 o 
   5  -3   6      888.80      846.61     21.17 o 
   6  -3   6     1087.69     1128.14     26.44 o 
   7  -3   6        0.03       13.73     10.92 o 
   8  -3   6      259.19      274.95     21.25 o 
   9  -3   6      421.72      446.01     27.87 o 
  -8  -2   6       73.92      102.99     16.10 o 
  -7  -2   6      140.31      136.79     17.22 o 
  -6  -2   6      733.80      824.00     31.52 o 
  -5  -2   6        4.15        1.34      7.51 o 
  -4  -2   6     1019.83     1018.45     21.66 o 
  -3  -2   6      672.62      664.55     15.31 o 
  -2  -2   6      389.51      358.74      9.73 o 
  -1  -2   6     3125.52     3061.55     47.17 o 
   0  -2   6     2954.60     3059.11     49.77 o 
   1  -2   6     5330.80     5471.58     80.47 o 
   2  -2   6     4495.96     4377.88     66.32 o 
   3  -2   6      813.31      827.01     31.00 o 
   4  -2   6       72.14       53.93      6.82 o 
   5  -2   6      330.21      348.33     12.58 o 
   6  -2   6        0.99       -3.15      4.87 o 
   7  -2   6     1915.99     1859.60     37.53 o 
   8  -2   6      428.10      456.73     17.13 o 
   9  -2   6        0.35       -6.44     10.19 o 
  -8  -1   6      200.46      234.48     20.54 o 
  -7  -1   6      657.13      678.51     29.90 o 
  -6  -1   6      127.10      143.82     14.68 o 
  -5  -1   6      668.33      709.41     17.91 o 
  -4  -1   6      480.80      469.37     13.05 o 
  -3  -1   6      620.52      670.80     14.86 o 
  -2  -1   6     1741.03     1687.20     28.01 o 
  -1  -1   6     7708.87     7987.98    162.71 o 
   0  -1   6     4166.22     3981.11     80.77 o 
   1  -1   6     1690.61     1650.08     27.15 o 
   2  -1   6       59.96       57.30      4.68 o 
   3  -1   6     1032.40      941.42     30.37 o 
   4  -1   6     3968.07     3938.76     68.78 o 
   5  -1   6        1.00       20.85      9.28 o 
   6  -1   6      653.37      649.63     18.04 o 
   7  -1   6      268.10      279.72     12.57 o 
   8  -1   6      241.20      232.84     15.47 o 
   9  -1   6      266.89      260.04     13.81 o 
  10  -1   6       57.47       57.39     15.42 o 
  -8   0   6      159.72      218.00     18.74 o 
  -7   0   6        0.45        3.19      6.49 o 
  -6   0   6     1129.27     1217.72     38.34 o 
  -5   0   6      177.19      207.78     14.25 o 
  -4   0   6      137.28      162.42      7.63 o 
  -3   0   6     2189.91     2253.80     36.62 o 
  -2   0   6      106.86      105.43      4.73 o 
  -1   0   6     1512.94     1426.94     36.62 o 
   0   0   6     5118.50     5208.69    108.59 o 
   1   0   6      776.03      982.22     27.90 o 
   2   0   6     4525.32     4473.79     65.89 o 
   3   0   6     3847.67     3915.23     59.48 o 
   4   0   6      343.60      404.54     11.76 o 
   5   0   6     1605.79     1670.64     31.26 o 
   6   0   6      419.75      424.25     13.66 o 
   7   0   6     1156.85     1128.65     26.09 o 
   8   0   6      616.19      621.18     39.60 o 
   9   0   6      409.28      421.94     24.98 o 
  10   0   6       11.60        9.69     10.98 o 
  -8   1   6       85.15       77.73     14.00 o 
  -7   1   6      528.29      536.24     25.11 o 
  -6   1   6      314.53      310.33     12.85 o 
  -5   1   6        6.85        3.57      3.93 o 
  -4   1   6     1471.29     1468.15     22.55 o 
  -3   1   6      332.51      353.53      9.90 o 
  -2   1   6     4630.09     4767.86    157.84 o 
  -1   1   6     4789.17     4929.73     74.13 o 
   0   1   6      257.88      283.35     12.17 o 
   1   1   6     5766.42     5975.25     69.41 o 
   2   1   6     2645.02     2719.82     33.71 o 
   3   1   6      603.57      639.42     10.61 o 
   4   1   6     5929.50     6105.19    102.02 o 
   5   1   6      527.29      512.68     14.21 o 
   6   1   6      488.16      510.28     15.02 o 
   7   1   6      713.57      699.24     19.12 o 
   8   1   6      437.82      434.97     16.26 o 
   9   1   6      374.01      387.25     22.87 o 
  10   1   6      301.35      290.35     21.91 o 
  -7   2   6       89.25       90.43     13.14 o 
  -6   2   6      344.61      392.32     14.28 o 
  -5   2   6     1568.79     1642.83     32.02 o 
  -4   2   6     1093.21     1123.65     19.83 o 
  -3   2   6     1375.98     1327.91     20.06 o 
  -2   2   6     4086.59     4188.30     51.05 o 
  -1   2   6      156.73      179.23      5.36 o 
   0   2   6     1576.73     1497.09     20.26 o 
   1   2   6     5993.72     6041.01     70.20 o 
   2   2   6     1242.29     1361.37     18.78 o 
   3   2   6     3112.18     3260.09     64.35 o 
   4   2   6     1900.63     1951.53     26.10 o 
   5   2   6     1022.05      979.93     21.23 o 
   6   2   6     1577.18     1604.48     31.39 o 
   7   2   6       57.88       57.30      7.57 o 
   8   2   6      207.65      218.63     16.84 o 
  10   2   6        5.79        6.64     10.85 o 
  -7   3   6       38.37       47.80     12.58 o 
  -6   3   6      308.65      337.56     13.68 o 
  -5   3   6       45.44       63.70     18.08 o 
  -4   3   6      497.85      484.21     20.88 o 
  -3   3   6     1859.28     1844.04     25.99 o 
  -2   3   6      246.69      282.89      7.23 o 
  -1   3   6     2328.46     2251.29     29.34 o 
   0   3   6     6738.27     6886.49     79.94 o 
   1   3   6      120.01      121.54      4.55 o 
   2   3   6     7757.50     7741.08    295.98 o 
   3   3   6     1709.54     1757.84     24.07 o 
   4   3   6     1618.38     1758.38     24.49 o 
   5   3   6     2235.79     2173.72     38.21 o 
   6   3   6       14.42       13.71      4.54 o 
   7   3   6     1346.97     1277.90     40.63 o 
   8   3   6     1260.98     1224.77     41.39 o 
   9   3   6       17.42       14.46      9.33 o 
  10   3   6      301.25      305.21     23.41 o 
  -7   4   6      340.07      365.97     22.65 o 
  -6   4   6      175.06      165.26     11.25 o 
  -5   4   6      432.20      427.27     15.05 o 
  -4   4   6      303.36      320.86     12.38 o 
  -3   4   6       10.14        5.73      5.17 o 
  -2   4   6     1132.85     1151.70     23.37 o 
  -1   4   6     1718.45     1680.49     23.14 o 
   0   4   6      120.82      122.03      6.74 o 
   1   4   6     6430.82     6457.89     75.78 o 
   2   4   6     5079.25     5294.83     63.32 o 
   3   4   6     3501.92     3558.10     44.63 o 
   4   4   6     4779.49     4987.30     75.73 o 
   5   4   6      609.37      614.68     16.35 o 
   6   4   6       90.55       63.30      9.41 o 
   7   4   6      564.40      546.48     24.42 o 
   8   4   6       38.99       26.86      9.59 o 
   9   4   6      794.97      827.50     35.02 o 
  10   4   6      149.66      136.82     17.78 o 
  -7   5   6        8.33       20.89      9.10 o 
  -6   5   6      232.91      258.17     18.04 o 
  -5   5   6      655.84      626.61     19.09 o 
  -4   5   6       37.91       35.20      6.37 o 
  -3   5   6      136.20      136.69      9.19 o 
  -2   5   6     2203.94     2291.92     40.65 o 
  -1   5   6        2.01       -1.61      3.68 o 
   0   5   6     1010.65     1031.10     25.15 o 
   1   5   6     1264.63     1241.15     22.32 o 
   2   5   6     1672.30     1652.91     23.81 o 
   3   5   6      124.97      103.90      7.02 o 
   4   5   6      135.14      131.80     10.90 o 
   5   5   6     1408.23     1406.24     40.78 o 
   6   5   6     1150.64     1082.04     35.68 o 
   7   5   6       78.37       72.63     12.35 o 
   8   5   6     1248.58     1128.93     40.40 o 
   9   5   6      272.37      281.90     20.69 o 
  10   5   6       23.06       37.76     13.09 o 
  -6   6   6      238.40      214.91     13.67 o 
  -5   6   6       34.66       22.26      7.52 o 
  -4   6   6       35.39       32.44      9.74 o 
  -3   6   6      199.77      189.03     10.61 o 
  -2   6   6      341.81      377.26     19.44 o 
  -1   6   6     1674.02     1670.43     32.69 o 
   0   6   6       91.41       64.12      7.90 o 
   1   6   6      287.99      285.78     10.95 o 
   2   6   6      517.10      532.95     22.16 o 
   3   6   6        0.06        0.96      5.50 o 
   4   6   6     1211.97     1279.11     38.67 o 
   5   6   6     1747.61     1808.51     50.64 o 
   6   6   6      107.33      106.08     12.71 o 
   7   6   6     1390.56     1314.08     43.09 o 
   8   6   6       81.89      111.61     15.50 o 
   9   6   6      152.99      124.11     17.55 o 
  10   6   6      454.60      466.93     28.96 o 
  -6   7   6       97.65       98.41     31.78 o 
  -5   7   6      386.81      413.99     26.59 o 
  -4   7   6       34.03       26.12      8.57 o 
  -3   7   6       39.95       38.00      7.27 o 
  -2   7   6      884.06      884.98     23.14 o 
  -1   7   6        6.52        2.63      5.36 o 
   0   7   6     1260.23     1178.94     26.51 o 
   1   7   6     1453.21     1391.15     29.21 o 
   2   7   6       79.44       74.57      7.71 o 
   3   7   6      241.14      239.75     15.75 o 
   4   7   6     1494.92     1565.96     46.23 o 
   5   7   6      301.21      320.93     18.99 o 
   6   7   6     1815.18     1735.82     52.24 o 
   7   7   6       17.63       34.26     11.31 o 
   8   7   6      119.78      102.68     14.91 o 
   9   7   6      380.84      371.12     24.27 o 
  10   7   6        0.07       -5.43     11.69 o 
  -5   8   6       25.83       24.03      8.74 o 
  -4   8   6      114.54      109.69     19.36 o 
  -3   8   6      485.16      454.49     17.78 o 
  -2   8   6      111.53       97.10      9.92 o 
  -1   8   6      710.77      700.05     20.81 o 
   0   8   6      663.15      696.84     20.46 o 
   1   8   6        6.09        6.15      5.56 o 
   2   8   6      991.29      997.97     35.10 o 
   3   8   6      778.22      792.12     30.89 o 
   4   8   6        5.60        0.84      7.71 o 
   5   8   6     2099.65     1984.40     57.64 o 
   6   8   6      127.12      125.84     15.32 o 
   7   8   6      596.52      651.15     30.69 o 
   8   8   6      110.28      113.26     16.38 o 
   9   8   6       19.64       41.08     13.72 o 
  -4   9   6      117.81      128.95     13.13 o 
  -3   9   6       60.52       56.26     10.04 o 
  -2   9   6      332.56      349.60     16.44 o 
  -1   9   6      723.35      669.73     34.40 o 
   0   9   6      103.44       97.33     13.90 o 
   1   9   6      199.95      220.46     17.65 o 
   2   9   6      686.58      680.82     30.20 o 
   3   9   6       53.44       59.04     12.12 o 
   4   9   6     1263.15     1271.63     43.92 o 
   5   9   6       22.57       31.73     12.10 o 
   6   9   6      469.53      439.21     25.23 o 
   7   9   6      834.21      809.11     36.11 o 
   8   9   6        0.23       -6.42     11.18 o 
   9   9   6       62.95       64.90     15.88 o 
  -2  10   6       55.19       48.41     14.43 o 
  -1  10   6        0.12        8.70     12.00 o 
   0  10   6      171.98      177.90     17.57 o 
   1  10   6       26.19       10.70     10.96 o 
   2  10   6       59.32       54.47     13.42 o 
   3  10   6     1207.02     1242.95     45.47 o 
   4  10   6      118.61      136.36     17.07 o 
   5  10   6      397.62      428.66     25.74 o 
   6  10   6      529.44      576.16     30.38 o 
   7  10   6        3.34        1.98     11.36 o 
   8  10   6      303.82      294.00     24.17 o 
  -1  11   6      425.34      466.17     29.21 o 
   0  11   6      141.58      161.44     20.49 o 
   1  11   6       13.35       12.25     12.15 o 
   2  11   6      368.27      421.79     26.68 o 
   3  11   6       81.93       69.74     15.17 o 
   4  11   6      241.04      223.45     21.45 o 
   5  11   6      309.47      324.51     24.02 o 
   6  11   6        3.37       -8.44     11.89 o 
  -2  -9   7      170.57      169.71     20.90 o 
  -1  -9   7       39.15       29.65     13.01 o 
  -4  -8   7      277.23      254.95     21.48 o 
  -3  -8   7      238.48      206.20     19.22 o 
  -2  -8   7       21.93        8.39     12.50 o 
  -1  -8   7      256.01      237.19     19.68 o 
   0  -8   7       29.99       28.53     12.45 o 
   1  -8   7      246.15      256.44     20.90 o 
   3  -8   7       73.13       57.36     14.48 o 
  -5  -7   7      360.13      376.52     24.90 o 
  -4  -7   7       47.74       38.19     12.35 o 
  -3  -7   7      225.23      193.88     18.46 o 
  -2  -7   7     1005.61      930.61     36.87 o 
  -1  -7   7      221.15      247.97     19.83 o 
   0  -7   7      208.04      193.45     17.70 o 
   1  -7   7      639.98      635.57     28.56 o 
   2  -7   7        6.45        6.87      7.43 o 
   3  -7   7      181.74      189.01     18.13 o 
   4  -7   7      227.94      238.92     20.74 o 
   5  -7   7      109.34      168.09     20.06 o 
  -6  -6   7      408.76      462.95     28.33 o 
  -5  -6   7      303.83      317.56     22.24 o 
  -4  -6   7      184.35      194.13     18.99 o 
  -3  -6   7      437.81      398.36     22.65 o 
  -2  -6   7       99.58       88.28     13.87 o 
  -1  -6   7     1959.40     1978.19     56.81 o 
   0  -6   7      223.49      204.05     17.57 o 
   1  -6   7       96.08       92.07      8.99 o 
   2  -6   7     1332.47     1341.78     40.51 o 
   3  -6   7      586.47      652.47     20.03 o 
   4  -6   7       23.91        9.17      7.32 o 
   5  -6   7      537.18      507.33     26.50 o 
   6  -6   7      308.04      316.77     23.81 o 
  -7  -5   7      623.91      613.21     31.78 o 
  -6  -5   7      104.58      117.85     17.52 o 
  -5  -5   7       46.92       43.26     11.74 o 
  -4  -5   7      995.01      955.04     36.01 o 
  -3  -5   7        4.64        3.09      8.17 o 
  -2  -5   7     1013.81     1008.19     35.48 o 
  -1  -5   7      752.17      729.56     28.96 o 
   0  -5   7        6.27        5.40      5.25 o 
   1  -5   7      190.32      180.50     11.60 o 
   2  -5   7     1101.05     1089.20     25.23 o 
   3  -5   7        5.62        0.46      5.42 o 
   4  -5   7      251.58      279.59     12.87 o 
   5  -5   7      177.07      177.28     11.53 o 
   6  -5   7      121.16      157.26     18.18 o 
   7  -5   7      171.73      184.34     20.49 o 
  -7  -4   7      151.20      182.01     19.83 o 
  -6  -4   7      277.18      310.91     21.53 o 
  -5  -4   7      967.97      922.19     36.39 o 
  -4  -4   7       31.11       44.96     10.27 o 
  -3  -4   7      429.01      423.21     22.19 o 
  -2  -4   7      561.94      590.76     24.98 o 
  -1  -4   7      241.88      233.26     15.95 o 
   0  -4   7      276.80      267.39     17.30 o 
   1  -4   7      489.55      521.47     17.19 o 
   2  -4   7      794.29      784.77     20.28 o 
   3  -4   7      563.81      578.24     16.88 o 
   4  -4   7       12.23        9.22      5.32 o 
   5  -4   7      725.25      738.60     22.05 o 
   6  -4   7      948.53      985.27     43.76 o 
   7  -4   7       51.07       56.78     13.34 o 
   8  -4   7      285.84      286.54     22.29 o 
  -8  -3   7       76.85       61.24     16.21 o 
  -7  -3   7      282.21      253.58     20.59 o 
  -6  -3   7      488.79      465.38     25.18 o 
  -5  -3   7       13.86       16.48      9.38 o 
  -4  -3   7     1080.23     1090.51     37.25 o 
  -3  -3   7     1021.59     1017.83     34.26 o 
  -2  -3   7      236.81      222.15     15.50 o 
  -1  -3   7     4006.22     4022.49     62.03 o 
   0  -3   7      206.80      197.77      8.23 o 
   1  -3   7     1633.85     1593.71     29.41 o 
   2  -3   7     3167.84     3339.58     77.11 o 
   3  -3   7      313.80      315.98     12.31 o 
   4  -3   7      503.02      529.97     16.29 o 
   5  -3   7      346.68      377.50     13.94 o 
   6  -3   7       15.15        7.78      5.82 o 
   7  -3   7      869.36      854.30     23.83 o 
   8  -3   7      653.54      627.23     30.76 o 
   9  -3   7       29.67       24.37     13.14 o 
  -8  -2   7       63.91       77.20     16.31 o 
  -7  -2   7      384.38      432.24     24.65 o 
  -6  -2   7       13.07       28.71     10.45 o 
  -5  -2   7      965.86      961.02     34.77 o 
  -4  -2   7     1312.58     1294.28     39.97 o 
  -3  -2   7      248.27      239.30     15.29 o 
  -2  -2   7     4320.87     4259.79     95.53 o 
  -1  -2   7     3140.40     3110.39    106.16 o 
   0  -2   7     3565.30     3601.51     87.92 o 
   1  -2   7     1081.12     1056.14     20.41 o 
   2  -2   7      206.87      203.72     13.72 o 
   3  -2   7     1205.41     1197.25     34.31 o 
   4  -2   7     2111.21     2087.25     37.47 o 
   5  -2   7       33.65       29.11      5.64 o 
   6  -2   7      894.80      913.14     22.85 o 
   7  -2   7     1098.38     1078.25     26.51 o 
   8  -2   7        5.00        4.49      7.05 o 
   9  -2   7      361.84      378.06     17.46 o 
  -8  -1   7      277.20      341.80     24.22 o 
  -7  -1   7       90.84      114.30     16.00 o 
  -6  -1   7      567.78      564.54     26.70 o 
  -5  -1   7      267.42      290.58     17.42 o 
  -4  -1   7        1.08        4.34      6.24 o 
  -3  -1   7     3377.71     3248.43     76.00 o 
  -2  -1   7      361.57      328.31      9.73 o 
  -1  -1   7     2148.22     2171.74     53.89 o 
   0  -1   7     5503.58     5615.84    119.40 o 
   1  -1   7      801.33      802.14     15.50 o 
   2  -1   7     2622.71     2560.84     41.14 o 
   3  -1   7     2335.85     2298.75     38.59 o 
   4  -1   7      793.91      815.03     18.68 o 
   5  -1   7      694.90      671.91     17.49 o 
   6  -1   7      808.15      793.22     20.22 o 
   7  -1   7      292.06      278.21     22.30 o 
   8  -1   7      738.11      747.98     21.94 o 
   9  -1   7      206.40      196.35     12.68 o 
  10  -1   7       65.09       63.05     16.46 o 
  -8   0   7        0.34        6.09     11.89 o 
  -7   0   7      497.33      484.72     17.69 o 
  -6   0   7      903.72      939.82     33.68 o 
  -5   0   7      177.57      145.97     13.72 o 
  -4   0   7      297.57      281.67     15.50 o 
  -3   0   7     1839.76     1955.54     32.95 o 
  -2   0   7      356.44      351.62      8.84 o 
  -1   0   7     4138.80     4154.47     90.48 o 
   0   0   7       60.59       53.86      7.86 o 
   1   0   7     1330.62     1283.32     21.73 o 
   2   0   7     1105.03      986.11     21.48 o 
   3   0   7      203.03      197.56      7.57 o 
   4   0   7     3961.80     3776.57     59.24 o 
   5   0   7      934.12      881.59     20.20 o 
   6   0   7      286.48      289.49     11.73 o 
   7   0   7     1208.28     1205.63     27.46 o 
   8   0   7      144.76      143.60     21.78 o 
   9   0   7       28.15       23.51      7.79 o 
  10   0   7      462.57      480.27     28.00 o 
  -8   1   7       80.06      106.26     16.51 o 
  -7   1   7      402.05      378.40     22.72 o 
  -6   1   7      422.61      393.51     21.89 o 
  -5   1   7      283.34      257.50     11.65 o 
  -4   1   7     1091.48     1081.36     23.37 o 
  -3   1   7      926.67      922.37     28.05 o 
  -2   1   7     2302.17     2380.78     88.53 o 
  -1   1   7      252.69      244.06      6.34 o 
   0   1   7     4699.38     4917.55    103.57 o 
   1   1   7     1135.54      979.41     14.45 o 
   2   1   7       21.82       16.23      2.28 o 
   3   1   7     2714.65     2927.81     41.61 o 
   4   1   7     1155.06     1172.22     17.27 o 
   5   1   7     1139.78     1131.45     23.63 o 
   6   1   7     2428.07     2369.24     42.31 o 
   7   1   7       71.65       63.47      7.59 o 
   8   1   7        3.25        4.15      5.76 o 
   9   1   7      807.51      742.04     32.13 o 
  10   1   7      112.45      104.46     17.17 o 
  -8   2   7       77.50       83.59     15.85 o 
  -7   2   7        0.31      -13.54      9.03 o 
  -6   2   7      667.38      715.97     29.62 o 
  -5   2   7        6.22       26.93      8.57 o 
  -4   2   7      795.93      777.07     18.83 o 
  -3   2   7     3466.42     3450.51     65.85 o 
  -2   2   7      197.33      195.28      7.67 o 
  -1   2   7     4269.93     4381.91     53.08 o 
   0   2   7     3806.23     4120.15     49.83 o 
   1   2   7       51.16       55.92      3.27 o 
   2   2   7     1378.83     1331.47     18.90 o 
   3   2   7     3454.00     3632.22     44.62 o 
   4   2   7      856.71      917.65     14.74 o 
   5   2   7      448.05      394.34     12.74 o 
   6   2   7        3.43        2.09      4.03 o 
   7   2   7      312.76      305.78     12.88 o 
   8   2   7     1762.46     1745.13     51.25 o 
   9   2   7       72.30       68.45     13.06 o 
  10   2   7      113.98      109.53     17.65 o 
  -7   3   7      399.99      436.83     24.62 o 
  -6   3   7      336.95      321.03     20.21 o 
  -5   3   7      515.71      517.42     23.31 o 
  -4   3   7      446.24      462.16     14.32 o 
  -3   3   7      413.17      412.76      9.99 o 
  -2   3   7     1758.01     1781.51     39.83 o 
  -1   3   7     1761.04     1735.99     24.09 o 
   0   3   7      692.69      717.91     12.25 o 
   1   3   7     3254.54     3192.26     39.80 o 
   2   3   7     1298.08     1379.88     19.85 o 
   3   3   7      181.97      174.99      5.82 o 
   4   3   7     2774.30     3060.56     39.22 o 
   5   3   7       14.61       10.98      4.05 o 
   6   3   7      729.39      699.11     18.31 o 
   7   3   7      492.79      470.30     15.84 o 
   8   3   7       58.44       47.17     10.47 o 
   9   3   7      404.37      403.23     24.29 o 
  10   3   7      138.44      164.56     19.02 o 
  -7   4   7       40.31       41.34     13.31 o 
  -6   4   7       23.02       18.03     10.65 o 
  -5   4   7      315.11      321.81     13.74 o 
  -4   4   7       65.45       55.66     15.65 o 
  -3   4   7     1016.25      996.32     22.30 o 
  -2   4   7     1528.15     1506.96     28.78 o 
  -1   4   7        0.65       -2.30      2.41 o 
   0   4   7     2562.25     2685.54     34.64 o 
   1   4   7      346.02      302.94      7.51 o 
   2   4   7     1047.54     1052.77     16.63 o 
   3   4   7     5969.63     6149.36     73.42 o 
   4   4   7       27.42       25.32      3.58 o 
   5   4   7     1773.64     1735.66     32.61 o 
   6   4   7      721.04      695.74     18.58 o 
   7   4   7        1.15        2.56      6.77 o 
   8   4   7      512.41      495.61     24.93 o 
   9   4   7      383.81      412.99     24.62 o 
  10   4   7       63.08       44.41     13.14 o 
  -6   5   7      440.40      453.34     25.01 o 
  -5   5   7        0.32        4.70      8.65 o 
  -4   5   7       91.50       92.78      8.88 o 
  -3   5   7      622.56      619.41     18.09 o 
  -2   5   7       44.03       39.05      5.78 o 
  -1   5   7     2552.56     2670.95     45.38 o 
   0   5   7      656.13      652.19     11.94 o 
   1   5   7       29.51       32.37      6.12 o 
   2   5   7     6663.89     6605.53     78.78 o 
   3   5   7      302.05      309.53      8.46 o 
   4   5   7      529.92      520.20     11.63 o 
   5   5   7     1007.97      967.97     22.20 o 
   6   5   7      329.61      302.37     17.75 o 
   7   5   7      564.06      515.72     24.09 o 
   8   5   7      342.19      329.76     20.62 o 
   9   5   7      145.51      145.87     18.01 o 
  10   5   7      571.02      527.90     29.57 o 
  -6   6   7       30.65       25.08     12.22 o 
  -5   6   7      445.19      450.81     18.93 o 
  -4   6   7      124.47      113.95     10.31 o 
  -3   6   7        2.86       24.51     12.38 o 
  -2   6   7      454.17      457.13     15.20 o 
  -1   6   7      559.01      582.50     16.80 o 
   0   6   7      365.51      352.09     16.43 o 
   1   6   7      674.85      612.41     16.55 o 
   2   6   7       42.55       38.01      5.54 o 
   3   6   7     1215.48     1278.81     26.27 o 
   4   6   7      650.36      633.52     24.62 o 
   5   6   7      367.83      356.08     18.77 o 
   6   6   7     1970.20     1996.58     55.92 o 
   7   6   7      439.11      455.32     23.41 o 
   8   6   7       58.55       66.54     12.22 o 
   9   6   7      719.48      708.74     33.37 o 
  10   6   7       37.93       29.65     13.97 o 
  -5   7   7       34.25       29.40     10.56 o 
  -4   7   7      245.51      221.27     19.21 o 
  -3   7   7      445.42      473.43     17.08 o 
  -2   7   7       20.41       16.84      9.23 o 
  -1   7   7      727.21      713.05     20.10 o 
   0   7   7      876.17      899.82     22.42 o 
   1   7   7       69.79       52.89      7.03 o 
   2   7   7      784.47      794.67     20.26 o 
   3   7   7     1641.68     1636.03     47.09 o 
   4   7   7      496.97      487.04     22.37 o 
   5   7   7      687.95      642.68     27.36 o 
   6   7   7      658.04      666.34     28.73 o 
   7   7   7      342.62      393.01     22.49 o 
   8   7   7      394.03      400.46     24.95 o 
   9   7   7       47.61       44.33     13.75 o 
  10   7   7      135.79      170.98     20.64 o 
  -4   8   7      250.34      245.46     14.88 o 
  -3   8   7       18.70        4.45      7.37 o 
  -2   8   7      253.35      256.62     15.09 o 
  -1   8   7      643.52      638.28     46.81 o 
   0   8   7        8.42       -1.40      5.81 o 
   1   8   7     1146.87     1062.66     47.54 o 
   2   8   7     1030.88     1039.55     25.64 o 
   3   8   7       17.00       19.50      8.32 o 
   4   8   7     2096.24     2040.37     58.13 o 
   5   8   7       32.86       29.62     10.04 o 
   6   8   7      185.30      149.88     16.48 o 
   7   8   7      750.52      789.41     34.44 o 
   8   8   7       31.85       25.79     12.22 o 
   9   8   7      229.67      227.56     20.67 o 
  -3   9   7      177.85      172.64     27.25 o 
  -2   9   7      449.16      453.97     18.33 o 
  -1   9   7       18.85       11.98      7.09 o 
   0   9   7      281.72      265.86     13.51 o 
   1   9   7      399.71      371.68     15.52 o 
   2   9   7      314.60      304.37     20.52 o 
   3   9   7     1492.02     1504.16     48.21 o 
   4   9   7      181.79      166.54     16.00 o 
   5   9   7      518.03      509.81     26.43 o 
   6   9   7      452.93      456.23     25.64 o 
   7   9   7       63.94       80.67     14.58 o 
   8   9   7      462.76      475.12     28.73 o 
   9   9   7       90.10       95.53     18.08 o 
  -2  10   7       29.88       28.25      8.80 o 
  -1  10   7      160.22      167.22     33.84 o 
   0  10   7      477.05      428.59     25.44 o 
   1  10   7       14.46        7.10     10.52 o 
   2  10   7      314.61      315.58     22.04 o 
   3  10   7       81.93       78.64     14.18 o 
   4  10   7      551.73      546.64     29.06 o 
   5  10   7      546.77      575.14     29.72 o 
   6  10   7        5.16       -7.43     10.78 o 
   7  10   7      210.33      202.40     19.83 o 
   8  10   7      434.49      405.69     27.31 o 
   0  11   7       33.25       36.01     15.55 o 
   1  11   7      436.94      423.41     26.32 o 
   2  11   7       98.17      105.55     18.36 o 
   3  11   7      190.71      173.77     20.26 o 
   4  11   7      441.89      399.95     26.48 o 
   5  11   7        3.17       14.13     12.22 o 
   6  11   7      259.44      257.05     22.42 o 
  -3  -8   8       26.09      -12.43     12.65 o 
  -2  -8   8      408.94      371.75     25.87 o 
  -1  -8   8       59.30       51.56     15.65 o 
   0  -8   8       21.56        8.42     12.22 o 
   1  -8   8      219.09      177.72     20.59 o 
  -4  -7   8      129.81      107.17     17.04 o 
  -3  -7   8      232.09      216.58     19.53 o 
  -2  -7   8      134.84      119.14     16.53 o 
  -1  -7   8      482.94      497.87     27.79 o 
   0  -7   8      329.03      336.00     22.04 o 
   1  -7   8       97.26       90.23     15.01 o 
   2  -7   8      298.39      296.79     22.16 o 
   3  -7   8      444.72      468.33     26.65 o 
  -5  -6   8      273.83      250.46     21.89 o 
  -4  -6   8      142.14      188.27     19.17 o 
  -3  -6   8       89.68       69.26     14.33 o 
  -2  -6   8      457.30      457.37     25.36 o 
  -1  -6   8     1061.95     1091.57     39.49 o 
   0  -6   8        6.73        5.45      9.71 o 
   1  -6   8      718.21      653.63     29.67 o 
   2  -6   8      342.52      319.08     20.90 o 
   3  -6   8      131.00      149.66     11.18 o 
   4  -6   8     1150.01     1197.64     29.52 o 
   5  -6   8      291.13      309.70     22.85 o 
   6  -6   8      135.20      166.41     20.47 o 
  -6  -5   8       98.50      112.07     17.85 o 
  -5  -5   8      456.36      464.65     26.58 o 
  -4  -5   8       42.06       34.19     12.15 o 
  -3  -5   8      453.70      447.10     24.57 o 
  -2  -5   8      844.30      833.21     32.99 o 
  -1  -5   8       40.59       23.48     10.30 o 
   0  -5   8     2000.86     1961.73     56.07 o 
   1  -5   8      987.59      983.72     35.96 o 
   2  -5   8       54.63       60.27     14.15 o 
   3  -5   8      486.50      469.22     16.48 o 
   4  -5   8      816.95      749.45     25.55 o 
   5  -5   8      228.28      211.77     12.46 o 
   6  -5   8      526.15      611.00     29.87 o 
   7  -5   8       72.95      106.79     16.99 o 
  -7  -4   8      301.45      304.17     24.55 o 
  -6  -4   8      393.04      376.42     25.28 o 
  -5  -4   8      164.45      146.30     16.92 o 
  -4  -4   8      679.28      666.36     30.15 o 
  -3  -4   8      680.21      672.52     29.21 o 
  -2  -4   8      234.34      212.80     16.31 o 
  -1  -4   8     1132.46     1076.00     36.65 o 
   0  -4   8       33.76       20.87      8.55 o 
   1  -4   8      239.80      214.57     16.13 o 
   2  -4   8      682.74      673.50     17.90 o 
   3  -4   8      171.18      169.25     11.12 o 
   4  -4   8      469.90      495.00     16.25 o 
   5  -4   8      909.45      920.83     23.96 o 
   6  -4   8        0.54       -4.34      6.45 o 
   7  -4   8      270.81      316.85     22.87 o 
   8  -4   8      311.61      260.37     22.57 o 
  -7  -3   8      171.70      203.34     21.02 o 
  -6  -3   8        7.16       13.24     10.68 o 
  -5  -3   8      610.29      549.15     27.36 o 
  -4  -3   8      603.45      656.73     28.33 o 
  -3  -3   8      409.08      391.41     20.80 o 
  -2  -3   8      690.62      668.82     26.91 o 
  -1  -3   8      564.06      567.15     24.22 o 
   0  -3   8      763.35      774.90     28.96 o 
   1  -3   8     1169.27     1185.28     23.84 o 
   2  -3   8      295.36      282.63     10.56 o 
   3  -3   8      591.87      617.07     36.43 o 
   4  -3   8     1410.86     1413.32     51.25 o 
   5  -3   8       45.85       37.84     12.81 o 
   6  -3   8      759.60      775.36     21.78 o 
   7  -3   8      609.46      618.54     20.08 o 
   8  -3   8        5.60       -3.00      7.75 o 
  -7  -2   8        8.83        7.66     12.33 o 
  -6  -2   8      400.53      449.46     25.51 o 
  -5  -2   8      447.43      436.42     23.23 o 
  -4  -2   8      239.42      223.40     17.40 o 
  -3  -2   8     3141.21     3050.29     74.94 o 
  -2  -2   8      657.24      683.76     26.30 o 
  -1  -2   8     2027.06     1987.45     52.90 o 
   0  -2   8     2476.81     2546.79     63.68 o 
   1  -2   8     1462.03     1408.67     25.62 o 
   2  -2   8      678.49      690.44     33.75 o 
   3  -2   8     2216.70     2164.84     37.99 o 
   4  -2   8      122.69      137.81      8.52 o 
   5  -2   8      516.68      526.72     16.22 o 
   6  -2   8      999.05     1011.58     24.59 o 
   7  -2   8       32.33       29.41      7.90 o 
   8  -2   8      573.74      581.85     19.67 o 
   9  -2   8      224.10      215.20     14.38 o 
  -7  -1   8      326.04      365.16     24.45 o 
  -6  -1   8      708.54      735.42     31.24 o 
  -5  -1   8        6.77        2.00      8.50 o 
  -4  -1   8     2232.50     2196.03     58.38 o 
  -3  -1   8      550.11      506.24     22.27 o 
  -2  -1   8      686.70      657.54     24.88 o 
  -1  -1   8     2406.14     2418.14     60.20 o 
   0  -1   8       10.73        6.49      6.09 o 
   1  -1   8     1439.91     1466.79     25.27 o 
   2  -1   8     4090.71     4161.50     63.43 o 
   3  -1   8       39.70       61.49     16.34 o 
   4  -1   8     2404.12     2409.16     48.86 o 
   5  -1   8      962.95      989.34     22.62 o 
   6  -1   8      223.62      211.42     17.35 o 
   7  -1   8      671.84      638.20     19.50 o 
   8  -1   8      310.11      293.92     14.13 o 
   9  -1   8      189.41      197.50     20.14 o 
  -7   0   8      370.16      389.48     23.10 o 
  -6   0   8        0.41        7.20     10.55 o 
  -5   0   8     1225.96     1236.94     39.05 o 
  -4   0   8      962.53      952.68     32.11 o 
  -3   0   8      829.03      813.98     28.18 o 
  -2   0   8      944.09      899.98     29.16 o 
  -1   0   8      898.90      950.93     30.15 o 
   0   0   8      594.73      544.84     21.18 o 
   1   0   8     4986.38     5228.67    112.95 o 
   2   0   8       31.56       37.13      8.09 o 
   3   0   8      255.45      217.35     12.27 o 
   4   0   8      463.22      480.01     13.41 o 
   5   0   8      890.66      855.42     20.19 o 
   6   0   8     1071.01     1041.07     24.15 o 
   7   0   8     2477.77     2557.79     47.13 o 
   8   0   8      608.15      572.80     19.23 o 
   9   0   8      149.05      146.47     16.19 o 
  10   0   8        5.96       -7.76     11.79 o 
  -7   1   8        0.08       -5.40     10.63 o 
  -6   1   8      576.76      624.26     28.18 o 
  -5   1   8       20.79       22.18      6.18 o 
  -4   1   8        8.88        7.18      5.15 o 
  -3   1   8     2404.03     2314.74     40.74 o 
  -2   1   8       39.52       26.10      6.97 o 
  -1   1   8       13.63       -2.76      5.17 o 
   0   1   8     3234.07     3374.87     75.85 o 
   1   1   8      437.14      488.81      8.84 o 
   2   1   8     1640.66     1685.83     23.23 o 
   3   1   8     1042.33      982.18     15.52 o 
   4   1   8      367.84      362.62     11.37 o 
   5   1   8     1957.86     1938.82     35.32 o 
   6   1   8      233.57      224.85     15.09 o 
   7   1   8        9.79        8.43      5.53 o 
   8   1   8     1745.73     1670.60     50.75 o 
   9   1   8      130.13      138.66     22.03 o 
  10   1   8      290.69      323.66     16.95 o 
  -7   2   8      158.54      173.72     16.99 o 
  -6   2   8       15.91       23.38     10.47 o 
  -5   2   8      367.32      368.41     20.69 o 
  -4   2   8      868.60      832.54     20.21 o 
  -3   2   8      195.83      167.66      9.05 o 
  -2   2   8     1450.43     1496.77     31.79 o 
  -1   2   8     1999.01     1967.91     34.48 o 
   0   2   8      375.11      360.49     13.43 o 
   1   2   8     3547.20     3711.69     45.71 o 
   2   2   8     1762.81     1824.29     24.92 o 
   3   2   8       55.74       64.90      4.03 o 
   4   2   8      445.65      446.87      9.51 o 
   5   2   8       29.96       19.52      7.19 o 
   6   2   8      809.03      791.74     22.27 o 
   7   2   8     1560.72     1564.54     46.33 o 
   8   2   8      297.02      273.24     13.10 o 
   9   2   8      708.51      689.83     22.10 o 
  10   2   8      301.33      278.05     22.93 o 
  -7   3   8       73.73      103.55     16.74 o 
  -6   3   8       48.96       57.64     12.50 o 
  -5   3   8      148.51      171.49     16.08 o 
  -4   3   8       10.05       13.64      9.08 o 
  -3   3   8     2187.26     2054.73     54.30 o 
  -2   3   8     2560.83     2585.95     50.57 o 
  -1   3   8       52.42       46.76      3.95 o 
   0   3   8     1062.03     1065.51     16.68 o 
   1   3   8      784.70      783.60     13.28 o 
   2   3   8     1210.11     1255.51     18.76 o 
   3   3   8     1012.49      982.40     15.96 o 
   4   3   8       33.89       20.98      3.52 o 
   5   3   8      235.65      218.71      9.67 o 
   6   3   8     1625.07     1626.31     32.45 o 
   7   3   8      363.41      360.49     25.16 o 
   8   3   8      367.33      349.16     16.24 o 
   9   3   8      449.11      434.55     24.62 o 
  10   3   8       37.41       46.03     13.64 o 
  -6   4   8      333.09      355.57     23.03 o 
  -5   4   8       56.27       47.78     10.90 o 
  -4   4   8       48.84       54.27     11.11 o 
  -3   4   8      896.88      882.63     31.35 o 
  -2   4   8      275.63      270.37     10.60 o 
  -1   4   8     2051.24     2062.11     43.42 o 
   0   4   8       33.62       29.44      3.43 o 
   1   4   8     1067.77     1054.30     16.85 o 
   2   4   8     2458.28     2617.47     34.58 o 
   3   4   8      195.33      181.70      6.51 o 
   4   4   8      419.77      402.92      9.77 o 
   5   4   8     1270.92     1251.06     26.12 o 
   6   4   8        8.40        2.07      4.33 o 
   7   4   8      446.25      466.00     16.53 o 
   8   4   8      232.27      215.51     16.94 o 
   9   4   8       38.70       31.75     12.25 o 
  10   4   8      515.77      509.86     28.99 o 
  -6   5   8        0.01       -5.25     10.78 o 
  -5   5   8      203.53      197.99     18.03 o 
  -4   5   8      577.18      560.13     26.04 o 
  -3   5   8      222.93      234.28     20.03 o 
  -2   5   8     1447.61     1487.14     35.02 o 
  -1   5   8     1066.93     1083.41     53.42 o 
   0   5   8      703.76      670.21     19.77 o 
   1   5   8      460.29      431.16      9.80 o 
   2   5   8      149.21      167.05      6.65 o 
   3   5   8     3027.49     2998.08     39.72 o 
   4   5   8      572.53      558.28     12.25 o 
   5   5   8      195.80      216.72     20.88 o 
   6   5   8     1994.58     1936.98     49.26 o 
   7   5   8      319.83      341.35     20.44 o 
   8   5   8        1.79        2.03      8.50 o 
   9   5   8      479.32      469.77     26.83 o 
  10   5   8        6.92       -7.99     10.78 o 
  -5   6   8      242.09      280.56     21.68 o 
  -4   6   8        6.00        5.22      7.11 o 
  -3   6   8     1180.54     1200.78     27.94 o 
  -2   6   8      264.15      272.38     12.29 o 
  -1   6   8       76.24       71.69     15.91 o 
   0   6   8     1875.85     1790.66     61.85 o 
   1   6   8       34.77       22.96      5.11 o 
   2   6   8      950.77      935.49     16.62 o 
   3   6   8      913.58      925.98     16.92 o 
   4   6   8      733.67      705.41     20.94 o 
   5   6   8     1345.65     1411.92     42.53 o 
   6   6   8      123.69      107.48     12.78 o 
   7   6   8       78.48       70.32     11.64 o 
   8   6   8     1096.05     1036.09     38.72 o 
   9   6   8       44.29       56.81     13.19 o 
  10   6   8      328.85      303.05     23.64 o 
  -5   7   8        4.04       12.17     11.97 o 
  -4   7   8      111.04      107.92     11.34 o 
  -3   7   8       27.25       27.88      8.22 o 
  -2   7   8      270.81      253.19     14.81 o 
  -1   7   8      954.98      990.93     24.54 o 
   0   7   8        9.00       -0.17      5.31 o 
   1   7   8     1800.86     1719.34     48.18 o 
   2   7   8      954.23      943.29     22.81 o 
   3   7   8       20.64       30.69      6.54 o 
   4   7   8     1262.23     1267.57     40.15 o 
   5   7   8      463.71      448.14     22.24 o 
   6   7   8      459.68      460.41     23.94 o 
   7   7   8      809.13      832.95     34.01 o 
   8   7   8      459.24      402.72     24.47 o 
   9   7   8      210.10      183.84     18.01 o 
  10   7   8      221.35      248.25     22.22 o 
  -4   8   8        0.50       -3.28      7.93 o 
  -3   8   8      208.18      208.59     17.93 o 
  -2   8   8      884.97      903.01     25.17 o 
  -1   8   8        6.80       12.57      6.65 o 
   0   8   8      261.68      280.70     13.92 o 
   1   8   8      488.31      463.18     16.34 o 
   2   8   8      240.82      238.79     12.13 o 
   3   8   8     1677.83     1785.33     52.04 o 
   4   8   8      476.79      451.92     22.87 o 
   5   8   8        9.23       10.02      8.34 o 
   6   8   8     1091.57     1029.01     38.52 o 
   7   8   8       24.51       39.00     11.59 o 
   8   8   8       82.95      109.28     16.41 o 
   9   8   8      234.04      254.34     21.78 o 
  -3   9   8      141.03      144.05     12.85 o 
  -2   9   8        1.91       -1.45     17.05 o 
  -1   9   8      663.95      580.87     20.16 o 
   0   9   8      491.85      489.77     18.17 o 
   1   9   8        4.75        5.24      6.24 o 
   2   9   8      607.07      638.49     28.56 o 
   3   9   8      145.21      142.57     16.23 o 
   4   9   8      354.26      355.35     21.71 o 
   5   9   8      604.07      600.55     29.27 o 
   6   9   8        7.41        2.03      9.10 o 
   7   9   8      492.65      448.14     26.12 o 
   8   9   8      290.99      276.45     22.67 o 
   9   9   8       13.68       16.15     14.20 o 
  -2  10   8      331.61      323.71     17.30 o 
  -1  10   8      189.70      215.87     14.71 o 
   0  10   8        0.40       -1.95      7.14 o 
   1  10   8      473.24      456.91     25.79 o 
   2  10   8        8.96        5.58     10.60 o 
   3  10   8      334.33      333.59     22.49 o 
   4  10   8      846.28      801.61     35.15 o 
   5  10   8       89.28      107.55     16.21 o 
   6  10   8      310.45      289.38     23.08 o 
   7  10   8      239.96      271.68     22.29 o 
   8  10   8       25.46       20.09     13.52 o 
   0  11   8      318.49      336.22     24.45 o 
   1  11   8       89.25       84.32     16.08 o 
   2  11   8       13.49       -5.81     12.20 o 
   3  11   8      399.33      405.15     25.87 o 
   4  11   8        2.90        1.29     12.71 o 
   5  11   8      443.50      466.30     28.76 o 
   6  11   8       65.86       59.57     17.09 o 
   0  -8   9      274.12      249.44     23.26 o 
  -3  -7   9       15.28       15.19     12.86 o 
  -2  -7   9      252.44      228.09     20.62 o 
  -1  -7   9      381.73      369.93     24.37 o 
   0  -7   9      181.13      116.15     17.57 o 
   1  -7   9      350.19      338.20     23.41 o 
   2  -7   9      160.34      150.69     19.20 o 
   3  -7   9       45.25       29.01     13.72 o 
  -5  -6   9      284.41      288.90     23.58 o 
  -4  -6   9       31.00       16.51     12.93 o 
  -3  -6   9      212.73      185.15     19.96 o 
  -2  -6   9      431.74      381.04     23.89 o 
  -1  -6   9        1.28       -4.24     11.36 o 
   0  -6   9      440.11      445.35     25.99 o 
   1  -6   9      917.08      859.23     34.77 o 
   2  -6   9      214.46      190.81     19.40 o 
   3  -6   9      628.51      655.66     30.61 o 
   4  -6   9       61.64       54.70     14.78 o 
  -5  -5   9       34.65       40.70     13.82 o 
  -4  -5   9      115.10      134.94     17.17 o 
  -3  -5   9      710.95      667.63     31.02 o 
  -2  -5   9        3.76       -2.61      9.81 o 
  -1  -5   9     1206.89     1151.35     40.91 o 
   0  -5   9      841.76      840.13     33.73 o 
   1  -5   9      195.24      158.40     17.65 o 
   3  -5   9      327.22      325.90     21.81 o 
   4  -5   9      255.34      247.51     19.73 o 
   5  -5   9      974.32     1057.54     38.86 o 
   6  -5   9      271.99      242.54     20.41 o 
  -6  -4   9        9.62       11.74     12.05 o 
  -5  -4   9      320.59      347.26     23.38 o 
  -4  -4   9     1447.98     1324.86     45.85 o 
  -3  -4   9       15.46        0.23      8.65 o 
  -2  -4   9      643.32      637.88     28.71 o 
  -1  -4   9     2151.01     2142.80     60.56 o 
   0  -4   9       65.49       39.54     11.13 o 
   1  -4   9       47.28       36.72      9.79 o 
   2  -4   9     1050.47     1044.96     37.46 o 
   3  -4   9      147.32      133.67     16.31 o 
   4  -4   9      755.87      792.95     21.69 o 
   5  -4   9       97.71       98.41     10.09 o 
   6  -4   9      457.75      405.95     30.63 o 
   7  -4   9      405.02      412.56     18.28 o 
  -6  -3   9       69.36       72.10     15.90 o 
  -5  -3   9      366.03      360.72     22.67 o 
  -4  -3   9       54.83       48.08     12.25 o 
  -3  -3   9      653.23      585.74     26.96 o 
  -2  -3   9      175.07      177.06     16.43 o 
  -1  -3   9      246.03      222.76     16.64 o 
   0  -3   9      142.91      171.38     16.15 o 
   1  -3   9      829.44      793.85     30.33 o 
   2  -3   9       90.33       78.62     12.10 o 
   3  -3   9     1667.43     1706.23     50.26 o 
   4  -3   9        0.47        3.95      5.21 o 
   5  -3   9      692.86      703.20     20.15 o 
   6  -3   9      617.99      649.45     20.36 o 
   7  -3   9       41.83       45.03     15.15 o 
   8  -3   9      372.31      374.75     17.09 o 
  -7  -2   9      163.23      177.42     20.92 o 
  -6  -2   9       63.33       96.90     16.03 o 
  -5  -2   9       90.19       82.29     14.53 o 
  -4  -2   9     1202.04     1154.47     39.38 o 
  -3  -2   9       80.75       77.55     11.77 o 
  -2  -2   9      486.08      496.91     23.66 o 
  -1  -2   9     1491.51     1512.25     45.06 o 
   0  -2   9      815.78      826.44     30.69 o 
   1  -2   9      559.70      550.47     24.50 o 
   2  -2   9     1134.45     1134.26     37.18 o 
   3  -2   9      126.29      128.93      7.99 o 
   4  -2   9     2246.95     2307.84     41.77 o 
   5  -2   9     1246.21     1226.37     27.21 o 
   6  -2   9       22.95       14.08      8.38 o 
   7  -2   9      379.91      413.02     16.01 o 
   8  -2   9       80.86       85.64     20.12 o 
   9  -2   9      111.32      140.85     12.95 o 
  -7  -1   9      395.34      352.40     24.78 o 
  -6  -1   9       79.43       77.17     15.11 o 
  -5  -1   9      578.38      582.90     26.75 o 
  -4  -1   9      900.80      889.99     33.02 o 
  -3  -1   9      487.82      490.19     22.75 o 
  -2  -1   9     1181.51     1210.92     38.24 o 
  -1  -1   9       15.08       14.96      7.35 o 
   0  -1   9      673.60      704.48     26.93 o 
   1  -1   9     4183.16     4159.51     95.58 o 
   2  -1   9        7.01       -0.48      6.29 o 
   3  -1   9      525.85      557.62     14.55 o 
   4  -1   9     1407.95     1417.97     30.37 o 
   5  -1   9       99.43      109.00      8.32 o 
   6  -1   9      904.69      927.78     23.42 o 
   7  -1   9      632.84      651.08     23.85 o 
   8  -1   9       80.47       83.02      9.91 o 
   9  -1   9      345.45      311.02     15.73 o 
  -7   0   9        0.23      -10.50     10.93 o 
  -6   0   9      499.26      460.76     17.50 o 
  -5   0   9      496.90      474.36     23.89 o 
  -4   0   9      257.30      271.30     17.90 o 
  -3   0   9     1573.47     1523.58     43.90 o 
  -2   0   9      232.61      241.00     15.42 o 
  -1   0   9      735.20      766.41     27.29 o 
   0   0   9     1505.05     1585.74     44.28 o 
   1   0   9       77.44       71.01     10.02 o 
   2   0   9      767.27      770.52     27.74 o 
   3   0   9      324.09      308.09     10.12 o 
   4   0   9        3.35        1.80      3.97 o 
   5   0   9     3146.67     3104.36     55.40 o 
   6   0   9      492.21      481.19     15.73 o 
   7   0   9        8.75        8.92      6.05 o 
   8   0   9      786.46      770.01     22.68 o 
   9   0   9        4.65       11.75      7.45 o 
  -7   1   9      237.73      229.61     20.11 o 
  -6   1   9      271.12      267.19     20.36 o 
  -5   1   9      642.64      628.18     19.27 o 
  -4   1   9      797.15      771.84     20.49 o 
  -3   1   9     1123.83     1062.00     24.13 o 
  -2   1   9      295.33      284.49     16.21 o 
  -1   1   9      344.35      309.01     16.41 o 
   0   1   9        6.54        8.32      5.58 o 
   1   1   9     1283.31     1109.14     23.57 o 
   2   1   9      718.48      744.54     18.18 o 
   3   1   9      232.17      238.37      8.99 o 
   4   1   9      447.86      433.71     12.84 o 
   5   1   9     1083.53     1112.08     24.36 o 
   6   1   9      617.03      587.40     17.16 o 
   7   1   9     1822.11     1780.71     36.12 o 
   8   1   9      101.92      116.17     10.34 o 
   9   1   9       61.42       66.50      7.59 o 
  10   1   9      163.73      146.13     13.67 o 
  -7   2   9       70.72       81.99     17.14 o 
  -6   2   9       10.71        0.58     10.55 o 
  -5   2   9       64.93       75.98     13.29 o 
  -4   2   9       34.05       22.70      9.21 o 
  -3   2   9      989.08      939.57     22.20 o 
  -2   2   9     1695.20     1672.99     31.94 o 
  -1   2   9       37.32       40.39      9.21 o 
   0   2   9     1851.00     1869.56     33.69 o 
   1   2   9      783.71      722.15     17.19 o 
   2   2   9       26.77       19.28      3.09 o 
   3   2   9      587.56      627.03     11.91 o 
   4   2   9      481.30      465.63     10.10 o 
   5   2   9     1267.04     1291.87     30.14 o 
   6   2   9     1361.00     1381.41     29.17 o 
   7   2   9        0.69        2.26      5.35 o 
   8   2   9     1370.74     1356.53     31.47 o 
   9   2   9      121.10      121.73     10.98 o 
  10   2   9        2.48       -6.29     11.82 o 
  -6   3   9      345.66      382.33     22.98 o 
  -5   3   9        0.05        0.41      9.41 o 
  -4   3   9      226.70      244.62     16.99 o 
  -3   3   9     1413.78     1518.28     45.04 o 
  -2   3   9      172.81      163.10      8.88 o 
  -1   3   9     1205.73     1254.19     25.75 o 
   0   3   9        1.81       -2.16      3.76 o 
   1   3   9      618.46      617.48     11.80 o 
   2   3   9     2985.03     2958.25     38.31 o 
   3   3   9      399.72      409.91      9.61 o 
   4   3   9      641.97      603.86     12.18 o 
   5   3   9     3210.04     3194.12     59.56 o 
   6   3   9      134.07      131.15      9.41 o 
   7   3   9      608.17      613.67     18.63 o 
   8   3   9      539.32      540.33     28.31 o 
   9   3   9        2.97        3.20      7.11 o 
  10   3   9      497.60      487.78     29.09 o 
  -6   4   9       33.93       34.67     13.31 o 
  -5   4   9      101.11      118.18     16.38 o 
  -4   4   9      850.76      875.71     33.27 o 
  -3   4   9      344.94      330.37     19.20 o 
  -2   4   9     1273.06     1313.12     40.55 o 
  -1   4   9      139.77      137.49      8.04 o 
   0   4   9       69.11       50.85      4.55 o 
   1   4   9     1225.45     1208.62     19.05 o 
   2   4   9        0.98       -1.89      2.78 o 
   3   4   9      770.14      786.53     14.54 o 
   4   4   9     1722.70     1716.37     25.59 o 
   5   4   9      149.94      137.03      8.76 o 
   6   4   9      667.80      688.14     18.96 o 
   7   4   9      745.01      743.84     29.94 o 
   8   4   9       10.71        8.42      6.81 o 
   9   4   9      479.99      518.21     27.39 o 
  10   4   9       53.77       51.73     14.23 o 
  -6   5   9      154.77      161.87     18.69 o 
  -5   5   9      239.26      265.60     20.16 o 
  -4   5   9       37.84       43.57     11.31 o 
  -3   5   9     1271.96     1359.58     43.16 o 
  -2   5   9       88.54       86.68     12.43 o 
  -1   5   9      609.32      586.76     22.80 o 
   0   5   9      350.14      328.23     11.51 o 
   1   5   9      240.58      234.93      7.54 o 
   2   5   9      888.49      859.11     16.42 o 
   3   5   9     1202.37     1221.30     20.10 o 
   4   5   9      222.05      234.14      9.60 o 
   5   5   9      972.31      977.76     18.88 o 
   6   5   9      505.32      498.55     16.14 o 
   7   5   9       30.53       23.63      6.18 o 
   8   5   9      663.76      618.18     28.81 o 
   9   5   9      108.43      151.25     18.56 o 
  10   5   9      206.32      169.15     20.03 o 
  -5   6   9       13.89        9.43     12.78 o 
  -4   6   9      935.67      954.91     37.43 o 
  -3   6   9      114.79      125.03     15.32 o 
  -2   6   9      401.06      397.67     22.01 o 
  -1   6   9      597.88      582.10     24.62 o 
   0   6   9      111.78       94.69     12.93 o 
   1   6   9      702.06      660.90     17.74 o 
   2   6   9     2741.56     2695.45     37.05 o 
   3   6   9      710.76      716.63     14.64 o 
   4   6   9      727.17      712.70     14.99 o 
   5   6   9      347.16      341.23     13.10 o 
   6   6   9      247.82      231.28     16.21 o 
   7   6   9      510.31      467.18     24.29 o 
   8   6   9      240.06      194.77     16.97 o 
   9   6   9      298.39      249.29     20.24 o 
  10   6   9      423.20      429.70     27.77 o 
  -4   7   9       33.58       41.24     12.45 o 
  -3   7   9      295.23      295.32     20.31 o 
  -2   7   9      682.80      694.70     20.85 o 
  -1   7   9      230.09      198.69     14.86 o 
   0   7   9      442.83      427.35     15.21 o 
   1   7   9      517.10      529.89     16.78 o 
   2   7   9       23.16       18.29      6.17 o 
   3   7   9     5489.60     5608.17     95.18 o 
   4   7   9      187.37      171.85     10.33 o 
   5   7   9      124.14      114.27     13.06 o 
   6   7   9     1297.73     1311.95     43.59 o 
   7   7   9      303.57      317.99     21.00 o 
   8   7   9      478.62      458.46     25.84 o 
   9   7   9      548.94      545.57     29.49 o 
  -4   8   9       88.53       57.67     15.98 o 
  -3   8   9      105.98      115.92     17.19 o 
  -2   8   9        1.66       -5.38      7.64 o 
  -1   8   9      507.01      487.45     17.83 o 
   0   8   9     1097.10     1020.97     30.39 o 
   1   8   9       63.63       60.97      8.49 o 
   2   8   9     1551.32     1596.36     49.49 o 
   3   8   9      374.86      375.77     14.77 o 
   4   8   9       64.40       72.94     12.55 o 
   5   8   9      476.68      459.35     24.40 o 
   6   8   9      547.53      505.35     25.49 o 
   7   8   9      195.85      209.40     18.56 o 
   8   8   9      566.63      537.25     28.99 o 
   9   8   9        8.54       11.06     12.43 o 
  -3   9   9        1.61        1.05      9.18 o 
  -2   9   9      123.95      130.77     20.20 o 
  -1   9   9      391.95      402.83     17.34 o 
   0   9   9       25.68       11.15      9.15 o 
   1   9   9      433.83      400.50     16.18 o 
   2   9   9       30.09       14.37      6.85 o 
   3   9   9      358.60      353.06     21.45 o 
   4   9   9      709.01      737.19     31.90 o 
   5   9   9      247.73      281.22     19.86 o 
   6   9   9       16.89       15.50     10.40 o 
   7   9   9      492.75      528.81     28.45 o 
   8   9   9       58.06       73.24     15.90 o 
  -1  10   9        0.51      -10.28     13.69 o 
   0  10   9      485.88      453.64     28.91 o 
   1  10   9      151.24      145.62     12.98 o 
   2  10   9      112.51       91.32     15.19 o 
   3  10   9      202.92      254.46     21.07 o 
   4  10   9        2.16       11.67     11.54 o 
   5  10   9      394.46      390.55     24.60 o 
   6  10   9      359.00      335.24     23.81 o 
   7  10   9       10.01       27.11     13.36 o 
   1  11   9      167.11      148.69     20.72 o 
   2  11   9      238.12      244.62     22.22 o 
   3  11   9       34.93       33.65     13.92 o 
   4  11   9      178.42      174.05     21.68 o 
   5  11   9      241.44      237.32     22.49 o 
   6  11   9        1.52       -0.28     13.67 o 
  -2  -7  10      209.31      185.23     22.44 o 
  -1  -7  10       42.91       18.89     14.38 o 
   0  -7  10      260.24      283.91     22.65 o 
   1  -7  10      265.97      322.35     23.99 o 
   2  -7  10       16.05       -2.79     12.30 o 
  -3  -6  10      254.57      233.39     21.35 o 
  -2  -6  10       18.50       10.14     12.17 o 
  -1  -6  10      490.23      479.66     28.15 o 
   0  -6  10      309.87      272.37     21.78 o 
   1  -6  10        2.78      -12.98     10.30 o 
   2  -6  10      391.45      408.73     25.97 o 
   3  -6  10      181.98      213.20     22.32 o 
   4  -6  10      132.12       93.48     16.43 o 
  -4  -5  10      447.51      444.28     27.92 o 
  -3  -5  10        2.60       15.24     11.59 o 
  -2  -5  10      302.16      267.78     20.85 o 
  -1  -5  10      373.79      361.74     23.41 o 
   0  -5  10       57.99       42.07     12.73 o 
   1  -5  10     1026.05      976.80     37.99 o 
   2  -5  10      269.39      265.95     21.20 o 
   3  -5  10      605.37      605.93     30.56 o 
   4  -5  10      879.66      837.82     36.09 o 
   5  -5  10       41.89       19.68     13.44 o 
   6  -5  10      165.63      160.91     19.30 o 
  -5  -4  10      436.29      470.66     27.59 o 
  -4  -4  10       14.07        5.78     10.88 o 
  -3  -4  10      936.97      894.15     37.25 o 
  -2  -4  10      885.89      868.84     35.40 o 
  -1  -4  10        3.91       33.65     11.16 o 
   0  -4  10     1674.11     1656.67     52.12 o 
   1  -4  10      530.93      492.39     26.17 o 
   2  -4  10       91.79       84.14     15.14 o 
   3  -4  10     1475.87     1533.02     49.63 o 
   4  -4  10       51.09       26.60     11.49 o 
   5  -4  10      112.28       85.89     15.85 o 
   6  -4  10      416.43      394.10     25.33 o 
   7  -4  10       29.08       14.42      8.94 o 
  -6  -3  10      327.60      321.24     23.46 o 
  -5  -3  10       37.64       25.13     12.53 o 
  -4  -3  10      489.07      491.83     26.96 o 
  -3  -3  10     1086.51     1061.45     39.16 o 
  -2  -3  10        0.14      -13.12      8.75 o 
  -1  -3  10      247.59      222.05     18.69 o 
   0  -3  10      997.85      979.28     36.34 o 
   1  -3  10        0.97       -7.91      7.86 o 
   2  -3  10      719.64      699.41     29.90 o 
   3  -3  10        0.15        4.41      8.42 o 
   4  -3  10      651.41      664.41     29.82 o 
   5  -3  10     1035.53     1054.02     38.72 o 
   6  -3  10        1.07        9.61      6.94 o 
   7  -3  10      243.51      250.85     25.64 o 
   8  -3  10       24.06       35.48      8.94 o 
  -6  -2  10       17.82       16.81     12.83 o 
  -5  -2  10      105.37      104.66     15.47 o 
  -4  -2  10       82.17       82.85     13.14 o 
  -3  -2  10      250.07      206.81     17.32 o 
  -2  -2  10      273.96      279.21     18.56 o 
  -1  -2  10       36.92       28.40      9.23 o 
   0  -2  10      144.28      159.16     15.32 o 
   1  -2  10     1970.53     2028.25     57.14 o 
   2  -2  10      655.71      691.93     28.96 o 
   3  -2  10     2155.78     2264.33     62.11 o 
   4  -2  10      511.24      504.44     24.88 o 
   5  -2  10        6.69        1.17      5.63 o 
   6  -2  10      441.51      468.41     31.81 o 
   7  -2  10      178.37      173.72     12.67 o 
   8  -2  10      226.39      207.39     13.89 o 
  -6  -1  10      287.73      260.09     21.56 o 
  -5  -1  10      256.71      205.54     18.87 o 
  -4  -1  10      341.22      361.05     21.00 o 
  -3  -1  10      396.62      401.81     21.71 o 
  -2  -1  10       90.37       88.66     12.65 o 
  -1  -1  10      105.30      114.42     13.36 o 
   0  -1  10     1689.67     1725.78     49.83 o 
   1  -1  10       98.90       90.48     12.53 o 
   2  -1  10     1563.84     1663.75     48.62 o 
   3  -1  10     1285.36     1211.68     39.38 o 
   4  -1  10      352.87      357.37     21.56 o 
   5  -1  10      858.53      877.12     21.81 o 
   6  -1  10     1138.45     1146.54     26.90 o 
   7  -1  10       42.96       43.94      9.42 o 
   8  -1  10      297.70      302.91     14.71 o 
   9  -1  10        8.46        6.56     14.87 o 
  -6   0  10      150.84      181.37     13.10 o 
  -5   0  10      160.35      169.63     17.83 o 
  -4   0  10     1270.15     1283.93     41.34 o 
  -3   0  10      150.83      158.27     15.19 o 
  -2   0  10      135.41      121.98     13.09 o 
  -1   0  10      605.20      617.11     25.26 o 
   0   0  10       47.61       48.36      9.48 o 
   1   0  10     1250.01     1276.50     39.71 o 
   2   0  10     1174.43     1217.06     38.98 o 
   3   0  10      185.80      199.13     15.14 o 
   4   0  10     1281.22     1297.24     33.34 o 
   5   0  10      149.94      148.61      9.29 o 
   6   0  10       10.55        6.22      6.15 o 
   7   0  10     1936.62     1980.04     39.77 o 
   8   0  10        1.63        0.52      6.95 o 
   9   0  10       88.81       99.77     20.85 o 
  -6   1  10       24.53       24.80     12.63 o 
  -5   1  10      715.60      716.30     31.42 o 
  -4   1  10        9.86       -1.12      6.46 o 
  -3   1  10      673.29      678.59     19.25 o 
  -2   1  10     1022.59      990.57     23.43 o 
  -1   1  10       23.75       20.59      7.56 o 
   0   1  10      246.79      227.13     10.34 o 
   1   1  10     1207.08     1219.31     26.78 o 
   2   1  10      148.48      145.45      8.69 o 
   3   1  10      966.75      995.01     28.89 o 
   4   1  10      383.53      389.45     16.19 o 
   5   1  10      363.39      378.05     13.40 o 
   6   1  10      526.33      538.27     16.93 o 
   7   1  10      419.86      449.07     16.63 o 
   8   1  10      967.41      965.68     26.02 o 
   9   1  10       65.68       58.90     10.00 o 
  -6   2  10      291.74      329.48     22.55 o 
  -5   2  10       18.29       14.56     10.09 o 
  -4   2  10      393.12      352.63     20.47 o 
  -3   2  10      428.55      432.42     15.08 o 
  -2   2  10       16.92       14.77      5.34 o 
  -1   2  10      267.68      244.73     10.72 o 
   0   2  10      768.17      769.83     19.02 o 
   1   2  10      598.59      585.92     27.03 o 
   2   2  10     2891.35     2988.29     84.23 o 
   3   2  10      162.29      148.70     11.89 o 
   4   2  10        9.13       -0.78      3.89 o 
   5   2  10     2054.61     2092.30     38.50 o 
   6   2  10       33.93       22.15      5.80 o 
   7   2  10      674.51      727.91     35.21 o 
   8   2  10      276.09      253.99     13.48 o 
   9   2  10      428.33      378.75     16.97 o 
  10   2  10      267.99      280.39     16.00 o 
  -6   3  10       17.54        9.87     12.35 o 
  -5   3  10      389.90      431.96     24.78 o 
  -4   3  10       49.34       55.21     11.64 o 
  -3   3  10        0.71      -11.30      7.53 o 
  -2   3  10     1863.10     1872.55     54.68 o 
  -1   3  10      333.70      313.43     12.16 o 
   0   3  10        2.24       -1.33      4.10 o 
   1   3  10     2135.60     2209.51     44.10 o 
   2   3  10       19.56       22.35      5.04 o 
   3   3  10     1081.17     1111.93     18.28 o 
   4   3  10     3051.14     3142.87     41.47 o 
   5   3  10       14.10       16.63     10.94 o 
   6   3  10     1888.36     1903.03     57.74 o 
   7   3  10     1041.04     1114.96     27.04 o 
   8   3  10       75.90       69.92     11.75 o 
   9   3  10      816.12      749.28     23.42 o 
  10   3  10      205.58      153.61     19.40 o 
  -5   4  10      453.10      473.17     26.22 o 
  -4   4  10       22.30       18.49     10.80 o 
  -3   4  10      202.53      189.64     16.84 o 
  -2   4  10      499.64      478.24     22.80 o 
  -1   4  10      682.16      669.02     26.58 o 
   0   4  10     1298.25     1298.95     34.62 o 
   1   4  10       59.76       58.14      6.54 o 
   2   4  10     1400.70     1399.51     21.68 o 
   3   4  10     3106.77     3134.78     41.50 o 
   4   4  10      625.36      617.86     13.23 o 
   5   4  10      955.07      991.72     22.96 o 
   6   4  10     1257.64     1261.03     28.06 o 
   7   4  10        7.34        6.23      5.81 o 
   8   4  10      636.73      658.12     20.84 o 
   9   4  10      317.64      289.85     15.65 o 
  10   4  10      103.92       81.25     17.75 o 
  -5   5  10       10.46        9.31     12.33 o 
  -4   5  10      860.76      860.32     34.79 o 
  -3   5  10       81.80       95.71     14.43 o 
  -2   5  10        7.42        7.71      7.99 o 
  -1   5  10     1578.43     1671.00     48.23 o 
   0   5  10        2.24        3.78      7.02 o 
   1   5  10      221.20      237.66     12.63 o 
   2   5  10      714.81      714.87     20.94 o 
   3   5  10       27.47       23.09      4.16 o 
   4   5  10      332.19      322.38      9.89 o 
   5   5  10      962.44      962.18     23.34 o 
   6   5  10        5.84       15.85      5.47 o 
   7   5  10     1250.97     1252.53     29.32 o 
   8   5  10      225.81      190.06     15.99 o 
   9   5  10       71.08       59.42     13.26 o 
  10   5  10      398.23      409.41     26.60 o 
  -5   6  10      185.69      213.38     22.72 o 
  -4   6  10       52.41       67.66     14.99 o 
  -3   6  10      244.45      232.25     18.39 o 
  -2   6  10      836.77      774.80     31.45 o 
  -1   6  10      192.10      163.17     15.06 o 
   0   6  10      794.95      785.07     30.36 o 
   1   6  10       63.61       64.89     11.93 o 
   2   6  10        5.00        3.64      5.25 o 
   3   6  10     1070.26     1098.28     27.33 o 
   4   6  10      883.06      859.65     16.92 o 
   5   6  10        0.30       -3.05      3.91 o 
   6   6  10      687.94      713.10     20.48 o 
   7   6  10      134.52      118.86     15.75 o 
   8   6  10      453.73      464.17     25.08 o 
   9   6  10      354.16      354.91     24.07 o 
  10   6  10       52.27       30.69     13.72 o 
  -4   7  10       66.55       77.02     16.05 o 
  -3   7  10      363.10      383.06     24.62 o 
  -2   7  10        0.17        4.77     10.14 o 
  -1   7  10      326.51      312.87     20.72 o 
   0   7  10     1242.96     1145.21     26.76 o 
   1   7  10      452.49      415.33     14.82 o 
   2   7  10      447.99      491.64     16.32 o 
   3   7  10     1053.51     1084.03     25.43 o 
   4   7  10        4.86       -1.15      4.30 o 
   5   7  10      695.82      708.66     28.68 o 
   6   7  10       10.91        7.02      8.70 o 
   7   7  10      410.25      406.83     23.43 o 
   8   7  10      724.27      701.28     32.97 o 
   9   7  10       82.07       74.46     15.34 o 
  -3   8  10       12.69        9.56     11.67 o 
  -2   8  10      247.90      237.52     19.76 o 
  -1   8  10      457.54      380.96     23.79 o 
   0   8  10        6.09       -1.23      6.28 o 
   1   8  10      640.25      629.97     23.80 o 
   2   8  10       48.57       50.31      8.32 o 
   3   8  10      600.95      579.45     18.56 o 
   4   8  10     1032.37     1045.81     26.06 o 
   5   8  10     1230.63     1210.56     41.51 o 
   6   8  10      131.61      131.54     16.36 o 
   7   8  10      304.98      297.42     22.60 o 
   8   8  10       27.32       18.44     12.05 o 
   9   8  10      310.12      292.43     23.81 o 
  -2   9  10      190.22      172.45     19.88 o 
  -1   9  10        0.74       -1.48      7.90 o 
   0   9  10      726.98      710.34     22.32 o 
   1   9  10      171.12      165.66     12.41 o 
   2   9  10        0.72        5.43      7.31 o 
   3   9  10      221.91      221.40     12.77 o 
   4   9  10      342.11      342.41     22.24 o 
   5   9  10      169.83      166.39     18.28 o 
   6   9  10      285.18      282.33     21.86 o 
   7   9  10        4.79        4.62     12.20 o 
   8   9  10      284.57      261.46     22.24 o 
  -1  10  10      146.45      138.95     13.95 o 
   0  10  10       47.24       60.84     10.98 o 
   1  10  10       24.04       14.08      8.28 o 
   2  10  10      202.22      245.80     14.18 o 
   3  10  10       14.28        5.83     11.74 o 
   4  10  10      229.99      227.56     19.91 o 
   5  10  10      360.99      342.16     23.91 o 
   6  10  10       20.75       10.12     12.43 o 
   7  10  10      328.23      331.08     24.17 o 
   2  11  10       22.60       -0.25     13.14 o 
   3  11  10      222.08      242.32     21.78 o 
   4  11  10      173.20      154.52     19.55 o 
   5  11  10       15.05       26.83     14.61 o 
  -2  -6  11      106.06       84.04     16.76 o 
  -1  -6  11      250.83      227.38     21.43 o 
   0  -6  11       11.65       24.07     14.40 o 
   1  -6  11      481.97      480.85     29.32 o 
   2  -6  11      253.30      240.44     21.56 o 
   3  -6  11       56.16       73.49     15.44 o 
  -3  -5  11      126.95      147.29     20.01 o 
  -2  -5  11      306.72      261.79     22.75 o 
  -1  -5  11        0.16      -10.37     12.48 o 
   0  -5  11      340.39      390.98     25.66 o 
   1  -5  11      141.43      134.81     19.40 o 
   2  -5  11      279.62      259.10     21.15 o 
   3  -5  11      639.91      626.24     31.80 o 
   4  -5  11       55.97       56.60     15.88 o 
   5  -5  11       68.53       41.31     15.14 o 
  -4  -4  11      461.21      477.48     29.47 o 
  -3  -4  11      261.06      288.32     22.95 o 
  -2  -4  11        0.15        0.36     11.74 o 
  -1  -4  11      807.75      750.18     33.70 o 
   0  -4  11      744.86      741.83     33.42 o 
   1  -4  11      449.56      446.21     25.77 o 
   2  -4  11      897.05      924.96     37.33 o 
   3  -4  11        0.83       -3.17     11.03 o 
   4  -4  11      159.04      166.57     19.58 o 
   5  -4  11      355.36      331.13     24.29 o 
   6  -4  11        4.17       12.96     11.67 o 
  -5  -3  11      400.45      353.22     24.37 o 
  -4  -3  11      351.15      309.70     22.65 o 
  -3  -3  11       16.09        0.20     10.40 o 
  -2  -3  11      854.55      821.11     34.77 o 
  -1  -3  11     1490.97     1426.43     47.80 o 
   0  -3  11      580.30      587.16     28.56 o 
   1  -3  11      472.84      470.07     26.25 o 
   2  -3  11      135.12      131.57     17.35 o 
   3  -3  11      358.95      340.43     21.96 o 
   4  -3  11      353.16      351.19     23.51 o 
   5  -3  11       60.30       54.83     13.59 o 
   6  -3  11      293.41      238.92     20.34 o 
   7  -3  11       85.95       71.24     14.58 o 
  -5  -2  11      257.72      250.53     20.29 o 
  -4  -2  11       41.36       37.15     12.83 o 
  -3  -2  11      243.27      218.43     18.89 o 
  -2  -2  11       55.11       73.72     12.83 o 
  -1  -2  11        1.25       -1.50      8.50 o 
   0  -2  11     2686.22     2725.48     72.68 o 
   1  -2  11      713.35      687.03     30.25 o 
   2  -2  11        3.36       13.24      8.77 o 
   3  -2  11     1799.90     1923.56     56.96 o 
   4  -2  11        0.12        3.47     10.75 o 
   5  -2  11      843.27      795.90     34.01 o 
   6  -2  11      212.62      203.51     18.49 o 
   7  -2  11      145.10      103.70     16.28 o 
   8  -2  11       86.31       88.24     11.16 o 
  -5  -1  11       43.22       45.01     13.31 o 
  -4  -1  11      249.56      261.16     19.63 o 
  -3  -1  11      178.73      190.89     17.63 o 
  -2  -1  11      234.86      224.28     17.42 o 
  -1  -1  11      625.14      665.58     28.35 o 
   0  -1  11       15.40       18.39      8.88 o 
   1  -1  11     1055.28     1104.36     38.80 o 
   2  -1  11      848.58      856.16     33.20 o 
   3  -1  11       15.61        1.19      8.37 o 
   4  -1  11     1746.32     1729.33     52.37 o 
   5  -1  11      276.84      277.54     20.03 o 
   6  -1  11      367.41      368.81     23.36 o 
   7  -1  11      802.39      831.32     23.56 o 
   8  -1  11        5.46        5.63      8.08 o 
  -6   0  11      101.74      101.34     16.66 o 
  -5   0  11      327.60      322.98     19.79 o 
  -4   0  11      122.49      118.58     16.18 o 
  -3   0  11      129.23      113.46     14.40 o 
  -2   0  11      699.72      728.70     29.34 o 
  -1   0  11       37.81       37.13      9.84 o 
   0   0  11      852.20      828.62     31.37 o 
   1   0  11      986.33     1016.36     35.71 o 
   2   0  11      267.46      273.41     18.23 o 
   3   0  11      746.81      777.97     30.64 o 
   4   0  11     1953.13     1842.49     53.89 o 
   5   0  11      715.32      715.89     30.41 o 
   6   0  11      827.92      789.80     21.44 o 
   7   0  11        1.12       18.40      7.04 o 
   8   0  11       62.67       82.07     10.36 o 
   9   0  11      413.59      398.35     17.79 o 
  -6   1  11      342.57      441.65     26.81 o 
  -5   1  11       22.25        1.19     10.12 o 
  -4   1  11      326.46      314.83     14.44 o 
  -3   1  11     1018.58      999.31     25.22 o 
  -2   1  11       13.22        9.48      5.70 o 
  -1   1  11      400.33      411.55     14.64 o 
   0   1  11      532.95      487.27     15.78 o 
   1   1  11       58.73       55.83     13.99 o 
   2   1  11     1626.53     1621.39     31.80 o 
   3   1  11      735.46      764.52     19.25 o 
   4   1  11       35.53       35.55      9.66 o 
   5   1  11     1302.76     1292.86     42.40 o 
   6   1  11        0.82       -1.45      7.91 o 
   7   1  11      548.94      569.81     18.71 o 
   8   1  11      277.21      242.26     13.74 o 
   9   1  11      118.03      100.80     11.80 o 
  -5   2  11      209.84      190.91     17.90 o 
  -4   2  11      316.76      340.69     21.66 o 
  -3   2  11       71.80       68.08      8.45 o 
  -2   2  11      895.44      875.69     22.39 o 
  -1   2  11      241.53      236.38     11.62 o 
   0   2  11       17.94       36.35     10.07 o 
   1   2  11     1736.23     1808.60     34.64 o 
   2   2  11      534.13      515.75     18.37 o 
   3   2  11      263.27      310.81     12.08 o 
   4   2  11     1346.05     1327.63     41.16 o 
   5   2  11      164.83      154.85     15.29 o 
   6   2  11      629.19      600.96     34.97 o 
   7   2  11      112.35      108.32      9.95 o 
   8   2  11        0.00        7.28      7.06 o 
   9   2  11      402.88      398.91     17.43 o 
  -5   3  11      783.61      828.62     35.55 o 
  -4   3  11      271.92      243.36     19.70 o 
  -3   3  11       15.98        6.37      8.62 o 
  -2   3  11      316.51      292.15     18.72 o 
  -1   3  11      211.46      218.53     28.75 o 
   0   3  11     1175.64     1182.35     25.95 o 
   1   3  11      376.96      373.87     13.34 o 
   2   3  11     1159.56     1187.08     25.27 o 
   3   3  11     1564.49     1601.77     44.04 o 
   4   3  11      175.30      184.80     14.71 o 
   5   3  11     1125.44     1179.64     26.07 o 
   6   3  11      383.10      392.05     14.60 o 
   7   3  11      297.28      273.73     13.25 o 
   8   3  11     1202.14     1218.20     30.14 o 
   9   3  11       41.75       35.61     13.45 o 
  10   3  11       40.23       37.77      9.99 o 
  -5   4  11        0.47       -8.70     11.18 o 
  -4   4  11      637.04      628.22     29.49 o 
  -3   4  11      237.51      228.67     17.63 o 
  -2   4  11       41.02       23.89      9.92 o 
  -1   4  11      303.85      314.67     19.32 o 
   0   4  11      423.48      426.40     14.38 o 
   1   4  11     1893.49     1922.59     35.84 o 
   2   4  11     1864.27     1875.83     34.96 o 
   3   4  11       16.86       16.57      5.05 o 
   4   4  11     1782.54     1699.92     67.71 o 
   5   4  11     2064.82     2097.28     39.23 o 
   6   4  11       57.71       53.23     18.26 o 
   7   4  11     1593.73     1576.46     34.36 o 
   8   4  11      547.42      536.20     19.10 o 
   9   4  11        7.34        4.33     14.66 o 
  10   4  11      222.95      255.96     23.53 o 
  -4   5  11      133.71      133.34     17.40 o 
  -3   5  11       69.42       59.77     12.76 o 
  -2   5  11      913.78      923.21     35.23 o 
  -1   5  11      233.06      211.28     16.36 o 
   0   5  11      184.70      207.09     16.23 o 
   1   5  11     1949.42     2018.88     39.60 o 
   2   5  11      336.90      355.67     13.00 o 
   3   5  11      377.22      366.52     17.24 o 
   4   5  11     1225.70     1204.27     20.94 o 
   5   5  11       21.41       25.62      5.80 o 
   6   5  11      623.37      654.82     19.38 o 
   7   5  11      346.56      348.17     14.68 o 
   8   5  11      185.71      185.35     12.23 o 
   9   5  11      464.60      484.48     27.87 o 
  -4   6  11       39.23       52.95     15.24 o 
  -3   6  11      369.19      374.92     24.04 o 
  -2   6  11       59.70       45.57     12.20 o 
  -1   6  11       46.58       39.28     11.31 o 
   0   6  11      197.39      203.82     16.05 o 
   1   6  11       97.38       81.68     12.63 o 
   2   6  11     1239.55     1095.81     36.14 o 
   3   6  11      232.91      242.58      8.93 o 
   4   6  11      596.09      603.74     14.21 o 
   5   6  11      773.19      776.50     22.00 o 
   6   6  11      108.61      107.28      9.76 o 
   7   6  11      582.39      579.03     19.34 o 
   8   6  11      596.00      639.51     29.85 o 
   9   6  11      156.75      160.38     19.63 o 
  -3   7  11        0.74       -7.61     10.07 o 
  -2   7  11      266.09      267.27     20.29 o 
  -1   7  11      182.25      186.98     19.22 o 
   0   7  11        1.22        1.09      9.66 o 
   1   7  11      255.46      268.89     18.84 o 
   2   7  11      384.85      400.56     21.53 o 
   3   7  11       30.66       26.81     11.39 o 
   4   7  11      998.45      939.29     18.84 o 
   5   7  11      290.69      311.28     10.80 o 
   6   7  11      113.61       95.81     15.11 o 
   7   7  11      522.38      570.40     27.82 o 
   8   7  11        0.40       -4.13     12.05 o 
   9   7  11      218.73      245.66     23.00 o 
  -2   8  11       73.68       66.27     14.43 o 
  -1   8  11        5.04       16.31     10.65 o 
   0   8  11      477.35      478.67     26.12 o 
   1   8  11      177.36      186.68     17.27 o 
   2   8  11       22.63        3.19      9.95 o 
   3   8  11      972.70      948.78     34.93 o 
   4   8  11       71.55       74.05      9.32 o 
   5   8  11      135.75      127.99     15.72 o 
   6   8  11      500.92      462.75     25.21 o 
   7   8  11        0.66       -1.98     11.54 o 
   8   8  11      216.71      218.17     20.97 o 
  -1   9  11      203.79      219.80     20.52 o 
   0   9  11      165.40      166.44     19.88 o 
   1   9  11      136.65      154.19     18.92 o 
   2   9  11      475.87      475.85     18.43 o 
   3   9  11      152.17      152.28     12.59 o 
   4   9  11      194.37      185.76     12.04 o 
   5   9  11      197.10      222.86     18.26 o 
   6   9  11      138.93      120.08     17.07 o 
   7   9  11      212.27      211.28     19.12 o 
   8   9  11      216.16      224.31     22.27 o 
   0  10  11       24.32       21.15     13.26 o 
   1  10  11      177.51      176.29     35.76 o 
   2  10  11       45.07       42.20     10.23 o 
   3  10  11       52.84       57.35     18.74 o 
   4  10  11       86.79       85.26     15.90 o 
   5  10  11        0.90      -11.31     11.51 o 
   6  10  11      357.38      382.30     25.84 o 
   7  10  11      176.12      185.23     22.55 o 
  -2  -5  12        1.01       -3.85     12.48 o 
  -1  -5  12      174.21      177.88     20.80 o 
   0  -5  12      222.52      226.01     23.28 o 
   1  -5  12       74.57       75.29     15.75 o 
   2  -5  12      461.54      423.44     26.91 o 
   3  -5  12       60.77       25.21     14.89 o 
   4  -5  12       17.85       -4.13     13.39 o 
  -3  -4  12       45.70       20.67     13.24 o 
  -2  -4  12      142.62      167.00     20.24 o 
  -1  -4  12      430.73      457.24     27.77 o 
   0  -4  12      223.40      206.99     19.48 o 
   1  -4  12      389.88      414.69     26.55 o 
   2  -4  12      111.96      125.41     18.51 o 
   3  -4  12      209.16      205.90     20.39 o 
   4  -4  12      288.24      291.51     23.81 o 
   5  -4  12        0.05       -6.77     12.07 o 
  -4  -3  12       21.31       19.91     12.81 o 
  -3  -3  12      639.70      603.42     31.24 o 
  -2  -3  12      156.29      126.37     17.32 o 
  -1  -3  12       23.19       26.88     13.06 o 
   0  -3  12     1551.06     1437.16     49.22 o 
   1  -3  12       29.50       30.99     12.00 o 
   2  -3  12      466.13      479.76     26.73 o 
   3  -3  12      242.56      235.57     20.14 o 
   4  -3  12        1.50       -6.21     10.96 o 
   5  -3  12      255.95      248.58     21.12 o 
   6  -3  12      197.31      195.78     20.92 o 
  -4  -2  12      106.92      116.28     18.08 o 
  -3  -2  12      584.10      557.34     29.77 o 
  -2  -2  12      338.72      312.66     22.57 o 
  -1  -2  12      404.17      409.34     24.12 o 
   0  -2  12       59.94       68.09     12.98 o 
   1  -2  12     1030.63     1072.68     40.78 o 
   2  -2  12      530.32      501.42     27.29 o 
   3  -2  12       13.48        5.50      9.84 o 
   4  -2  12      251.44      228.85     19.53 o 
   5  -2  12      175.73      177.72     19.43 o 
   6  -2  12       30.73       16.08     11.51 o 
   7  -2  12      272.16      281.42     24.24 o 
  -5  -1  12      118.39      128.14     18.89 o 
  -4  -1  12      139.40      156.37     19.30 o 
  -3  -1  12       57.73       51.33     13.54 o 
  -2  -1  12      480.05      491.68     25.74 o 
  -1  -1  12        0.31        6.72      9.56 o 
   0  -1  12      815.05      771.61     31.83 o 
   1  -1  12      379.01      430.23     24.17 o 
   2  -1  12       17.55       16.23      9.84 o 
   3  -1  12     1420.38     1388.57     46.18 o 
   4  -1  12      113.85      140.34     16.53 o 
   5  -1  12      156.86      174.71     18.31 o 
   6  -1  12      936.78      899.55     37.66 o 
   7  -1  12        2.03      -13.59      9.26 o 
   8  -1  12       25.09       23.89     13.80 o 
  -5   0  12       52.44       49.41      9.20 o 
  -4   0  12      149.52      133.06     16.94 o 
  -3   0  12      747.29      727.86     31.24 o 
  -2   0  12       17.37        1.37     10.02 o 
  -1   0  12      186.78      178.26     15.72 o 
   0   0  12      736.97      726.72     30.96 o 
   1   0  12       20.18       22.27      9.46 o 
   2   0  12     2095.81     2069.61     59.52 o 
   3   0  12      788.27      837.29     33.37 o 
   4   0  12      680.39      620.33     28.71 o 
   5   0  12      604.60      626.70     28.81 o 
   6   0  12       62.98       36.57     11.11 o 
   7   0  12      403.63      394.55     24.55 o 
   8   0  12      482.43      408.27     26.40 o 
  -5   1  12      115.27      103.39     17.24 o 
  -4   1  12      231.00      223.25     13.79 o 
  -3   1  12        5.37       -7.41      5.99 o 
  -2   1  12      679.51      675.53     20.38 o 
  -1   1  12     1075.00     1051.72     25.62 o 
   0   1  12       16.54        4.49      5.97 o 
   1   1  12     1842.28     1820.50     36.12 o 
   2   1  12      832.57      825.19     25.56 o 
   3   1  12       72.42       77.75      7.87 o 
   4   1  12     1333.54     1372.13     44.63 o 
   5   1  12        8.17       -1.22      8.32 o 
   6   1  12      292.16      276.75     19.88 o 
   7   1  12      500.61      505.27     26.75 o 
   8   1  12      118.68      103.57     15.44 o 
   9   1  12      428.68      405.81     26.30 o 
  -5   2  12      269.00      278.45     21.30 o 
  -4   2  12       23.64       20.21     11.41 o 
  -3   2  12      156.74      164.74     16.64 o 
  -2   2  12      266.91      268.31     13.16 o 
  -1   2  12       18.60        8.65      6.28 o 
   0   2  12     1502.31     1477.62     31.42 o 
   1   2  12      546.13      554.94     16.95 o 
   2   2  12      261.43      265.39     11.72 o 
   3   2  12     1672.33     1758.54     34.19 o 
   4   2  12      178.22      178.84     15.72 o 
   5   2  12      223.39      218.15     17.07 o 
   6   2  12      509.43      503.47     26.12 o 
   7   2  12       78.14       60.00     13.67 o 
   8   2  12      170.17      194.46     18.41 o 
   9   2  12      241.12      244.54     14.78 o 
  -5   3  12       10.21       12.60     12.30 o 
  -4   3  12      167.84      181.07     18.82 o 
  -3   3  12      150.32      163.14     17.88 o 
  -2   3  12        5.33        2.66      9.21 o 
  -1   3  12      747.88      771.96     21.08 o 
   0   3  12      366.15      392.66     14.81 o 
   1   3  12      179.43      196.84     10.96 o 
   2   3  12     1391.56     1421.88     35.85 o 
   3   3  12       41.93       30.09      6.15 o 
   4   3  12      210.55      220.58     17.35 o 
   5   3  12      378.72      380.63     21.58 o 
   6   3  12       75.18       81.81     13.59 o 
   7   3  12      437.79      440.71     24.37 o 
   8   3  12      348.43      327.41     15.48 o 
   9   3  12      184.03      175.84     14.05 o 
  -4   4  12        0.88       -8.85     10.65 o 
  -3   4  12      260.83      250.86     20.39 o 
  -2   4  12      816.05      834.32     33.17 o 
  -1   4  12       13.09       10.47      8.70 o 
   0   4  12      483.33      478.59     15.83 o 
   1   4  12     1283.94     1252.46     38.52 o 
   2   4  12        0.12        1.55      6.92 o 
   3   4  12      673.67      691.35     21.90 o 
   4   4  12      503.48      515.48     15.92 o 
   5   4  12       95.07      104.31     13.62 o 
   6   4  12     2769.42     2619.75     69.66 o 
   7   4  12      293.88      315.09     14.62 o 
   8   4  12       30.05       17.72      7.73 o 
   9   4  12      307.51      286.19     15.70 o 
  -4   5  12       83.68       98.14     16.23 o 
  -3   5  12      143.59      148.99     17.70 o 
  -2   5  12      752.66      746.98     32.26 o 
  -1   5  12      852.37      768.46     31.47 o 
   0   5  12      890.86      937.66     34.46 o 
   1   5  12       25.60       22.34      8.93 o 
   2   5  12      977.90      983.33     40.21 o 
   3   5  12     1620.63     1630.16     32.51 o 
   4   5  12      219.79      214.95     12.76 o 
   5   5  12     1013.39      975.50     34.52 o 
   6   5  12      359.81      386.73     15.38 o 
   7   5  12      349.54      354.72     15.66 o 
   8   5  12      187.91      223.87     13.83 o 
   9   5  12      171.73      176.67     14.23 o 
  -3   6  12      221.67      203.84     19.48 o 
  -2   6  12       44.79       38.67     12.35 o 
  -1   6  12     1210.77     1195.86     42.73 o 
   0   6  12        6.09        8.19      9.08 o 
   1   6  12       20.07        4.26      8.98 o 
   2   6  12      566.62      628.68     26.58 o 
   3   6  12      253.35      248.79     11.83 o 
   4   6  12      712.99      736.79     19.96 o 
   5   6  12       65.94       63.53     12.12 o 
   6   6  12      222.51      224.11     12.52 o 
   7   6  12      718.86      721.10     22.46 o 
   8   6  12       24.63       28.71     13.02 o 
   9   6  12       80.40       72.99     15.44 o 
  -3   7  12       18.86       14.40     12.76 o 
  -2   7  12       58.22       70.17     15.75 o 
  -1   7  12        3.04        5.38     10.02 o 
   0   7  12      491.94      475.73     25.92 o 
   1   7  12       84.12       96.14     14.94 o 
   2   7  12       24.21       23.15     10.40 o 
   3   7  12      284.19      281.09     19.38 o 
   4   7  12      882.75      902.39     23.01 o 
   5   7  12      426.14      426.12     15.81 o 
   6   7  12      400.24      452.72     27.36 o 
   7   7  12        3.61        4.05      7.20 o 
   8   7  12      256.11      301.43     22.22 o 
   9   7  12      198.02      211.05     22.90 o 
  -2   8  12        0.07        2.05     11.84 o 
  -1   8  12      166.07      183.15     20.69 o 
   0   8  12       10.84        7.61     10.68 o 
   1   8  12       16.86       14.89     11.08 o 
   2   8  12      200.72      211.02     18.72 o 
   3   8  12      484.41      470.46     25.36 o 
   4   8  12      640.05      602.89     28.05 o 
   5   8  12      372.64      393.28     16.23 o 
   6   8  12       39.02       33.58     12.35 o 
   7   8  12      358.40      312.01     22.55 o 
   8   8  12      242.96      305.51     24.19 o 
   0   9  12       22.29       14.07     12.76 o 
   1   9  12      432.09      426.96     26.15 o 
   2   9  12      135.85      127.38     16.97 o 
   3   9  12       46.22       45.17     12.93 o 
   4   9  12      414.65      373.94     16.36 o 
   5   9  12       24.76       24.09     12.48 o 
   6   9  12      271.29      296.23     22.82 o 
   7   9  12      325.14      360.90     24.75 o 
   1  10  12       74.18       56.20     15.17 o 
   2  10  12       93.17       84.65     16.94 o 
   3  10  12      242.38      229.79     20.44 o 
   4  10  12        2.45      -13.26     10.75 o 
   5  10  12       65.45       56.63     15.01 o 
   6  10  12      171.03      173.51     20.90 o 
  -1  -4  13       67.75       46.18     16.51 o 
   0  -4  13      426.14      419.00     26.68 o 
   1  -4  13       66.89       82.24     16.64 o 
   2  -4  13       26.02       26.43     14.10 o 
   3  -4  13      189.77      197.40     22.93 o 
   4  -4  13       53.52       44.41     15.42 o 
  -3  -3  13       63.11       84.30     17.37 o 
  -2  -3  13       41.44       25.21     14.28 o 
  -1  -3  13     1201.77     1168.01     45.72 o 
   0  -3  13       30.76       27.39     13.29 o 
   1  -3  13       22.20       41.41     15.04 o 
   2  -3  13      608.94      605.24     31.40 o 
   3  -3  13       21.39       -3.20     11.72 o 
   4  -3  13      283.55      283.17     23.00 o 
   5  -3  13      154.79      205.37     22.60 o 
  -3  -2  13       39.50       28.99     14.00 o 
  -2  -2  13      442.79      402.08     25.39 o 
  -1  -2  13       44.02       21.48     12.45 o 
   0  -2  13      863.42      880.58     37.74 o 
   1  -2  13      390.08      411.52     26.32 o 
   2  -2  13        0.17      -12.90      8.60 o 
   3  -2  13      273.12      281.90     22.49 o 
   4  -2  13      362.94      307.03     22.90 o 
   5  -2  13        7.50       -7.51     10.55 o 
   6  -2  13      386.91      364.81     24.78 o 
  -4  -1  13        6.49       -3.02     11.69 o 
  -3  -1  13      552.65      541.59     29.54 o 
  -2  -1  13       30.89       49.30     14.25 o 
  -1  -1  13      412.04      417.96     24.90 o 
   0  -1  13      685.44      674.63     31.95 o 
   1  -1  13      253.52      255.60     21.35 o 
   2  -1  13       28.40       48.82     14.10 o 
   3  -1  13      697.30      730.78     33.12 o 
   4  -1  13      149.73      149.24     18.59 o 
   5  -1  13      344.48      389.73     24.27 o 
   6  -1  13       63.33       65.40     14.28 o 
   7  -1  13       84.24       83.13     16.13 o 
  -4   0  13      294.77      300.56     20.90 o 
  -3   0  13       56.34       49.66     13.97 o 
  -2   0  13      716.42      667.07     30.71 o 
  -1   0  13      428.13      476.19     26.04 o 
   0   0  13        0.59       -4.97      9.48 o 
   1   0  13      838.77      899.52     35.73 o 
   2   0  13       82.72       89.47     14.20 o 
   3   0  13        8.03        3.40      9.21 o 
   4   0  13     1484.25     1494.50     49.91 o 
   5   0  13        7.74        7.71     11.26 o 
   6   0  13      529.52      534.11     28.91 o 
   7   0  13      203.04      201.89     19.17 o 
   8   0  13       85.71       39.31     13.87 o 
  -4   1  13       43.57       41.77     13.90 o 
  -3   1  13      276.95      261.79     14.34 o 
  -2   1  13      509.93      494.42     18.29 o 
  -1   1  13       18.40       22.54      7.30 o 
   0   1  13     1424.97     1412.11     31.85 o 
   1   1  13      759.74      771.79     21.55 o 
   2   1  13       57.40       55.76     12.64 o 
   3   1  13     1401.97     1380.45     46.28 o 
   4   1  13       59.69       50.90     11.84 o 
   5   1  13      461.35      460.97     25.16 o 
   6   1  13      513.24      505.68     26.96 o 
   7   1  13       70.92       75.42     14.51 o 
   8   1  13      333.94      368.76     24.83 o 
  -4   2  13       53.38       52.19     13.39 o 
  -3   2  13      515.64      531.80     27.03 o 
  -2   2  13       17.44       -1.53      6.76 o 
  -1   2  13     1086.43     1071.01     26.91 o 
   0   2  13      652.72      676.59     20.48 o 
   1   2  13        6.04       -4.15      5.51 o 
   2   2  13     1105.67     1140.76     26.85 o 
   3   2  13       68.81       63.62     10.37 o 
   4   2  13      503.71      479.58     25.61 o 
   5   2  13      827.92      886.18     35.53 o 
   6   2  13       68.76       67.18     13.11 o 
   7   2  13      130.07      128.98     16.38 o 
   8   2  13      364.82      404.44     25.08 o 
  -4   3  13      213.59      217.54     22.24 o 
  -3   3  13        6.99        4.31     10.58 o 
  -2   3  13      186.94      212.26     18.69 o 
  -1   3  13      131.53      141.59     11.26 o 
   0   3  13      438.29      451.99     23.85 o 
   1   3  13      796.06      837.58     22.49 o 
   2   3  13      828.55      842.27     22.23 o 
   3   3  13      244.39      221.16     11.72 o 
   4   3  13      228.66      257.51     18.82 o 
   5   3  13       10.29        6.14      8.85 o 
   6   3  13      390.13      423.03     23.97 o 
   7   3  13      242.55      290.47     20.59 o 
   8   3  13        8.95       -4.41     10.04 o 
   9   3  13      355.76      382.81     25.31 o 
  -3   4  13      258.86      299.15     22.57 o 
  -2   4  13      101.62      121.96     16.15 o 
  -1   4  13       16.60        2.16     10.30 o 
   0   4  13      192.69      183.51     15.93 o 
   1   4  13      170.84      171.64     22.55 o 
   2   4  13      289.85      296.78     13.49 o 
   3   4  13      217.61      232.21     11.59 o 
   4   4  13      425.77      379.23     21.61 o 
   5   4  13      606.48      593.50     27.87 o 
   6   4  13      534.19      522.54     26.70 o 
   7   4  13       77.53       96.29     14.48 o 
   8   4  13      357.57      406.24     25.59 o 
   9   4  13       94.25      130.76     17.68 o 
  -3   5  13        0.26        2.87     12.17 o 
  -2   5  13       75.75       54.02     14.53 o 
  -1   5  13      462.57      436.24     25.31 o 
   0   5  13       10.21       13.21     10.65 o 
   1   5  13      896.45      803.18     31.85 o 
   2   5  13      724.56      740.57     21.18 o 
   3   5  13        2.74       -5.99      8.09 o 
   4   5  13     1301.96     1300.17     34.88 o 
   5   5  13      164.23      170.95     15.24 o 
   6   5  13      149.68      155.58     15.50 o 
   7   5  13      315.74      298.21     20.54 o 
   8   5  13      199.79      184.27     17.57 o 
   9   5  13      178.33      202.78     21.48 o 
  -2   6  13      428.50      427.19     26.02 o 
  -1   6  13       23.04        4.95     10.58 o 
   0   6  13      331.14      329.91     21.18 o 
   1   6  13     1428.80     1355.93     45.04 o 
   2   6  13       39.38       28.89     11.13 o 
   3   6  13      346.53      378.14     14.61 o 
   4   6  13      161.46      146.24     10.50 o 
   5   6  13      209.49      173.23     16.33 o 
   6   6  13      352.18      346.62     21.84 o 
   7   6  13       35.19       32.69     12.53 o 
   8   6  13       56.57       58.81     13.72 o 
  -2   7  13       47.03       85.29     16.26 o 
  -1   7  13       39.36       24.55     12.76 o 
   0   7  13      127.42      117.06     17.57 o 
   1   7  13        0.49      -12.33      8.22 o 
   2   7  13      377.41      347.26     21.86 o 
   3   7  13      201.01      231.44     17.70 o 
   4   7  13      561.50      558.30     26.37 o 
   5   7  13      360.87      386.06     21.28 o 
   6   7  13      132.03      136.92     15.60 o 
   7   7  13       68.33       80.06     14.05 o 
   8   7  13      203.32      203.95     20.80 o 
  -1   8  13       51.76       50.85     14.33 o 
   0   8  13       22.07       15.47     12.33 o 
   1   8  13      403.32      434.17     25.72 o 
   2   8  13      238.19      219.39     20.24 o 
   3   8  13       24.12       22.60     12.33 o 
   4   8  13      289.50      318.04     21.58 o 
   7   8  13      450.04      495.13     27.79 o 
   1   9  13       74.15       71.34     16.05 o 
   2   9  13      192.29      158.15     20.24 o 
   3   9  13      349.48      387.88     24.17 o 
   4   9  13       42.51       30.05     12.45 o 
   3  10  13      132.83      117.67     19.65 o 
   4  10  13      234.89      234.89     21.63 o 
  -1  -3  14       58.02       45.98     14.86 o 
   0  -3  14       32.13       31.52     15.19 o 
   1  -3  14      485.65      474.23     29.42 o 
   2  -3  14       52.08       46.61     14.94 o 
   3  -3  14      221.97      304.37     25.49 o 
   4  -3  14      272.79      279.27     25.36 o 
  -2  -2  14        0.81        6.82     13.01 o 
  -1  -2  14       95.08       89.32     16.53 o 
   0  -2  14      327.03      316.90     24.73 o 
   1  -2  14       79.93       72.68     15.57 o 
   2  -2  14      624.49      659.72     33.70 o 
   3  -2  14      315.82      300.80     23.51 o 
   4  -2  14       54.70       63.86     16.41 o 
   5  -2  14      368.31      394.76     26.91 o 
  -2  -1  14      218.16      217.39     23.20 o 
  -1  -1  14      319.70      313.96     23.66 o 
   0  -1  14       92.85       74.03     16.59 o 
   1  -1  14      706.33      668.19     32.44 o 
   2  -1  14      116.09       96.67     15.82 o 
   3  -1  14       27.10        8.70     11.64 o 
   4  -1  14      362.23      389.38     25.99 o 
   5  -1  14      226.64      221.04     21.05 o 
   6  -1  14        0.38       -2.18     11.61 o 
  -3   0  14      133.09      120.99     12.85 o 
  -2   0  14      584.24      561.94     20.32 o 
  -1   0  14       10.00       11.39     12.17 o 
   0   0  14      205.79      208.33     19.05 o 
   1   0  14      242.43      249.72     20.34 o 
   2   0  14       78.96       74.78      9.25 o 
   3   0  14      200.28      219.90     19.58 o 
   4   0  14       55.95       47.75     13.77 o 
   5   0  14      102.64       86.96     15.39 o 
   6   0  14      275.13      285.43     22.67 o 
   7   0  14       93.53       70.50     15.95 o 
  -3   1  14      260.19      273.43     15.52 o 
  -2   1  14       62.07       53.78      9.67 o 
  -1   1  14      932.79      961.58     26.53 o 
   0   1  14      399.11      416.80     17.07 o 
   1   1  14       36.96       38.44      7.94 o 
   2   1  14      290.39      293.54     13.53 o 
   3   1  14       99.78      101.85     15.47 o 
   4   1  14      602.03      636.79     30.96 o 
   5   1  14      803.82      843.12     36.14 o 
   6   1  14       54.55       67.46     15.44 o 
   7   1  14       85.90       71.72     16.31 o 
  -3   2  14        1.48       -0.13     10.80 o 
  -2   2  14      450.10      467.11     26.02 o 
  -1   2  14      282.77      282.93     14.59 o 
   0   2  14      197.30      199.73     12.37 o 
   1   2  14      979.19     1026.19     26.46 o 
   2   2  14      290.71      323.78     14.98 o 
   3   2  14      331.02      333.94     21.89 o 
   4   2  14      528.18      551.84     27.64 o 
   5   2  14      107.00      101.77     16.18 o 
   6   2  14      284.67      317.61     21.89 o 
   7   2  14      162.84      158.80     19.91 o 
   8   2  14        0.05       -9.23     11.26 o 
  -3   3  14      455.62      438.30     26.12 o 
  -2   3  14      177.29      181.91     19.27 o 
  -1   3  14       54.21       40.65     13.52 o 
   0   3  14      512.53      498.42     25.60 o 
   1   3  14      202.71      209.42     12.86 o 
   2   3  14      178.69      195.11     12.25 o 
   3   3  14      248.64      266.72     13.41 o 
   4   3  14        6.24       10.80     10.07 o 
   5   3  14      739.80      741.78     33.07 o 
   6   3  14      384.98      392.47     25.11 o 
   7   3  14       14.62       17.32     11.97 o 
   8   3  14      162.02      193.45     21.43 o 
  -3   4  14      195.44      207.45     20.62 o 
  -2   4  14       55.52       41.79     12.35 o 
  -1   4  14      316.90      336.63     22.75 o 
   0   4  14       64.40       31.70     11.46 o 
   1   4  14       24.11       32.59      7.96 o 
   2   4  14      254.32      258.92     13.19 o 
   3   4  14        0.12       -4.44      6.38 o 
   4   4  14      369.66      365.77     22.29 o 
   5   4  14      191.43      195.88     17.19 o 
   6   4  14       38.32       51.18     12.10 o 
   7   4  14      173.52      184.95     19.10 o 
   8   4  14      211.47      245.69     21.68 o 
  -2   5  14       69.04       76.82     15.75 o 
  -1   5  14        1.44       -9.92     10.22 o 
   0   5  14      206.91      187.92     18.51 o 
   1   5  14      282.91      272.77     20.14 o 
   2   5  14       18.62       13.85      7.07 o 
   3   5  14      858.17      910.78     23.94 o 
   4   5  14        9.73        8.77      9.18 o 
   5   5  14        2.07      -11.54      8.65 o 
   6   5  14      818.85      809.62     33.81 o 
   7   5  14       41.98       34.67     11.97 o 
   8   5  14       42.64       59.09     14.73 o 
  -2   6  14       51.27       56.60     15.11 o 
  -1   6  14      719.69      703.39     33.40 o 
   0   6  14      370.38      375.05     24.24 o 
   1   6  14        9.84        7.68     10.22 o 
   2   6  14      528.83      556.12     27.52 o 
   3   6  14      174.25      178.54     16.59 o 
   4   6  14      286.89      280.55     13.74 o 
   5   6  14      332.50      324.51     20.95 o 
   6   6  14      297.60      298.41     20.69 o 
   7   6  14       64.82       50.42     13.36 o 
   8   6  14      137.34      161.75     18.64 o 
  -1   7  14      213.72      211.76     20.59 o 
   0   7  14        0.06      -15.34     10.35 o 
   1   7  14      485.50      514.63     27.57 o 
   2   7  14      158.99      171.21     18.72 o 
   3   7  14      113.63      128.47     15.85 o 
   4   7  14      120.28      116.38     16.08 o 
   5   7  14       80.40      116.23     15.22 o 
   6   7  14      263.51      291.82     20.92 o 
   7   7  14      227.28      239.12     20.26 o 
   0   8  14      176.31      227.78     23.33 o 
   1   8  14       59.91       38.24     13.75 o 
   2   8  14      120.54      115.95     16.48 o 
   3   8  14      347.50      329.33     23.18 o 
   4   8  14        0.25       20.59     11.36 o 
   6   8  14      437.49      461.91     26.20 o 
   2   9  14      265.04      289.36     22.80 o 
   3   9  14       13.50        7.71     11.34 o 
   4   9  14      178.17      193.60     22.39 o 
   0  -2  15       51.92       71.69     16.97 o 
   1  -2  15      246.40      244.50     23.58 o 
   2  -2  15      195.89      201.49     22.93 o 
   3  -2  15       10.51       21.68     14.38 o 
  -1  -1  15       49.66       52.57     14.73 o 
   0  -1  15      184.41      213.08     23.15 o 
   1  -1  15      237.15      227.61     22.39 o 
   2  -1  15       27.17       17.22     12.38 o 
   3  -1  15      537.62      547.32     31.27 o 
   4  -1  15      270.34      274.04     25.23 o 
   5  -1  15       14.04       24.70     13.44 o 
  -1   0  15      386.24      390.78     17.69 o 
   0   0  15      299.83      313.07     23.20 o 
   1   0  15       24.32       16.84      8.30 o 
   2   0  15      195.44      223.83     20.34 o 
   3   0  15        3.43        1.45     10.85 o 
   4   0  15        4.41       -6.39     11.79 o 
   5   0  15      475.55      480.68     29.87 o 
   6   0  15      130.68      140.65     19.86 o 
  -2   1  15      327.90      313.39     16.46 o 
  -1   1  15       10.40       11.16      9.22 o 
   0   1  15        0.95       -0.11     11.88 o 
   1   1  15      392.05      443.51     17.91 o 
   2   1  15        3.07       -3.09      7.09 o 
   3   1  15       27.09       31.14     13.82 o 
   4   1  15      650.21      665.25     32.82 o 
   5   1  15      133.40      145.24     18.84 o 
   6   1  15      169.83      186.30     21.78 o 
  -2   2  15       97.17       90.10     15.72 o 
  -1   2  15      275.29      246.78     14.53 o 
   0   2  15      144.52      169.28     13.34 o 
   1   2  15      325.16      310.99     15.56 o 
   2   2  15      252.03      245.81     14.32 o 
   3   2  15      476.65      531.27     28.96 o 
   4   2  15       42.28       52.27     14.51 o 
   5   2  15      321.81      341.98     24.85 o 
   6   2  15      331.55      346.80     24.19 o 
   7   2  15        0.37       -4.18     11.41 o 
  -2   3  15       23.08       38.80     14.00 o 
  -1   3  15      321.33      317.64     22.98 o 
   0   3  15       70.25       77.45     10.78 o 
   1   3  15       76.35       81.67     10.51 o 
   2   3  15      617.12      653.29     20.89 o 
   3   3  15       13.25        0.41     10.65 o 
   4   3  15      293.03      301.91     21.43 o 
   5   3  15      337.13      379.36     24.04 o 
   6   3  15        3.78       -7.66     10.02 o 
   7   3  15      197.22      206.91     22.06 o 
  -1   4  15       84.21       79.45     15.17 o 
   0   4  15       54.55       32.46     12.40 o 
   1   4  15      194.77      187.03     18.13 o 
   2   4  15       24.26       22.10      8.10 o 
   3   4  15      775.77      807.63     23.12 o 
   4   4  15       72.71       99.69     14.48 o 
   5   4  15        1.31      -11.56     10.40 o 
   6   4  15      218.10      225.63     19.55 o 
   7   4  15      197.05      204.61     19.22 o 
  -1   5  15       35.95       32.16     13.57 o 
   0   5  15      230.13      222.94     20.52 o 
   1   5  15        6.39        5.17     10.37 o 
   2   5  15      162.71      168.06     16.84 o 
   3   5  15      147.88      162.53     12.34 o 
   4   5  15      275.33      263.31     19.78 o 
   5   5  15      192.39      217.49     18.67 o 
   6   5  15      317.53      309.44     22.93 o 
   7   5  15       45.57       37.18     12.88 o 
   0   6  15       42.42       24.95     12.53 o 
   1   6  15      393.80      358.29     23.23 o 
   2   6  15      442.92      463.96     25.66 o 
   3   6  15      289.42      259.15     20.21 o 
   4   6  15      111.71      140.17     16.79 o 
   5   6  15      279.84      289.99     21.12 o 
   6   6  15       44.44       42.66     12.91 o 
   7   6  15      368.80      372.06     25.13 o 
   1   7  15       87.55       68.78     16.43 o 
   2   7  15       63.73       50.90     14.28 o 
   3   7  15      316.59      368.41     23.38 o 
   5   7  15       89.27       95.71     14.91 o 
   6   7  15      433.81      405.46     24.52 o 
   2   8  15      122.30      130.83     18.01 o 
   3   8  15       65.68       91.14     16.05 o 
   4   8  15      112.95      115.13     17.88 o 
   1   0  16      281.06      303.04     19.35 o 
   2   0  16      180.46      206.05     23.26 o 
   3   0  16       54.99       49.98     15.11 o 
   4   0  16      428.04      476.77     30.13 o 
   0   1  16       84.87       90.19     15.67 o 
   1   1  16      193.79      190.20     17.52 o 
   2   1  16      170.74      179.85     20.64 o 
   3   1  16       37.94       66.57     16.64 o 
   4   1  16      324.55      356.69     25.87 o 
   5   1  16      368.12      377.28     26.70 o 
   0   2  16        2.58       -2.38      8.72 o 
   1   2  16      225.08      203.69     20.24 o 
   2   2  16      226.75      252.97     15.89 o 
   3   2  16      132.52      118.20     18.16 o 
   4   2  16      188.37      203.13     22.80 o 
   5   2  16      470.33      535.05     30.23 o 
   6   2  16        3.51        3.68     12.78 o 
   0   3  16       52.33       66.77     16.23 o 
   1   3  16      221.65      230.05     14.62 o 
   2   3  16        0.71       -7.39      8.08 o 
   3   3  16      228.25      237.75     21.38 o 
   4   3  16      453.12      449.76     26.48 o 
   5   3  16        0.55      -10.17     11.11 o 
   6   3  16      193.88      220.38     23.26 o 
   0   4  16      314.17      349.21     23.66 o 
   1   4  16        0.45       15.50     11.44 o 
   2   4  16      214.58      223.64     14.46 o 
   3   4  16       97.31      123.35     17.22 o 
   4   4  16        0.03       -2.41     12.50 o 
   5   4  16      378.68      373.73     25.33 o 
   6   4  16       75.11       88.89     17.40 o 
   1   5  16      239.04      235.93     20.80 o 
   2   5  16      136.14      125.86     17.55 o 
   3   5  16       41.80       38.27      9.73 o 
   4   5  16      178.01      223.93     20.39 o 
   5   5  16      365.59      376.45     25.44 o 
   6   5  16       71.80       79.53     16.18 o 
   1   6  16       41.20       60.81     16.13 o 
   2   6  16       18.03        4.13     11.56 o 
   3   6  16      255.82      267.88     20.92 o 
   5   6  16       81.74      102.53     16.97 o 
   3   7  16       34.67       38.09     14.13 o 
   3   3  17      165.36      179.65     21.07 o 
   3   4  17        1.20       16.66     14.10 o 
                                                 
